# Supplementary material for: Structural basis of malaria parasite phenylalanine tRNA-synthetase inhibition by bicyclic azetidines
Source: Nat Commun. 2021 Jan 12;12:343. doi: 10.1038/s41467-020-20478-5 (PMC7803973; doi:10.1038/s41467-020-20478-5)
Supplement: Supplementary file 4 — PDB Validation report_7BY6 [file 41467_2020_20478_MOESM4_ESM.txt]

HEADER    LIGASE                                  21-APR-20   7BY6              
TITLE     PLASMODIUM VIVAX CYTOPLASMIC PHENYLALANYL-TRNA SYNTHETASE IN COMPLEX  
TITLE    2 WITH BRD1389                                                         
COMPND    MOL_ID: 1;                                                            
COMPND   2 MOLECULE: PHENYLALANYL-TRNA SYNTHETASE BETA CHAIN, PUTATIVE;         
COMPND   3 CHAIN: A;                                                            
COMPND   4 EC: 6.1.1.20;                                                        
COMPND   5 ENGINEERED: YES;                                                     
COMPND   6 MOL_ID: 2;                                                           
COMPND   7 MOLECULE: PHENYLALANYL-TRNA SYNTHETASE BETA CHAIN, PUTATIVE;         
COMPND   8 CHAIN: B;                                                            
COMPND   9 EC: 6.1.1.20;                                                        
COMPND  10 ENGINEERED: YES                                                      
SOURCE    MOL_ID: 1;                                                            
SOURCE   2 ORGANISM_SCIENTIFIC: PLASMODIUM VIVAX;                               
SOURCE   3 ORGANISM_TAXID: 5855;                                                
SOURCE   4 GENE: PVX_081300;                                                    
SOURCE   5 EXPRESSION_SYSTEM: ESCHERICHIA COLI;                                 
SOURCE   6 EXPRESSION_SYSTEM_TAXID: 562;                                        
SOURCE   7 EXPRESSION_SYSTEM_STRAIN: B834;                                      
SOURCE   8 EXPRESSION_SYSTEM_PLASMID: PETM11;                                   
SOURCE   9 MOL_ID: 2;                                                           
SOURCE  10 ORGANISM_SCIENTIFIC: PLASMODIUM VIVAX;                               
SOURCE  11 ORGANISM_TAXID: 5855;                                                
SOURCE  12 GENE: PVX_090880;                                                    
SOURCE  13 EXPRESSION_SYSTEM: ESCHERICHIA COLI;                                 
SOURCE  14 EXPRESSION_SYSTEM_TAXID: 562;                                        
SOURCE  15 EXPRESSION_SYSTEM_STRAIN: B834;                                      
SOURCE  16 EXPRESSION_SYSTEM_PLASMID: PETM41                                    
KEYWDS    AMINOACYLATION, AMINOACYL-TRNA SYNTHETASE, TRNA-BINDING, ATP-BINDING, 
KEYWDS   2 AUXILIARY POCKET, HETEROTETRAMERIC, LIGASE                           
EXPDTA    X-RAY DIFFRACTION                                                     
AUTHOR    M.NIPUN,S.MANMOHAN,K.HARLOS,Y.MANICKAM,S.SHARMA                       
JRNL        AUTH   M.NIPUN,S.MANMOHAN,K.HARLOS,Y.MANICKAM,S.SHARMA              
JRNL        TITL   PLASMODIUM VIVAX CYTOPLASMIC PHENYLALANYL-TRNA SYNTHETASE IN 
JRNL        TITL 2 COMPLEX WITH BRD1389                                         
JRNL        REF    TO BE PUBLISHED                                              
JRNL        REFN                                                                
REMARK   2                                                                      
REMARK   2 RESOLUTION.    3.00 ANGSTROMS.                                       
REMARK   3                                                                      
REMARK   3 REFINEMENT.                                                          
REMARK   3   PROGRAM     : PHENIX 1.15RC1_3423                                  
REMARK   3   AUTHORS     : PAUL ADAMS,PAVEL AFONINE,VINCENT CHEN,IAN            
REMARK   3               : DAVIS,KRESHNA GOPAL,RALF GROSSE-KUNSTLEVE,           
REMARK   3               : LI-WEI HUNG,ROBERT IMMORMINO,TOM IOERGER,            
REMARK   3               : AIRLIE MCCOY,ERIK MCKEE,NIGEL MORIARTY,              
REMARK   3               : REETAL PAI,RANDY READ,JANE RICHARDSON,               
REMARK   3               : DAVID RICHARDSON,TOD ROMO,JIM SACCHETTINI,           
REMARK   3               : NICHOLAS SAUTER,JACOB SMITH,LAURENT                  
REMARK   3               : STORONI,TOM TERWILLIGER,PETER ZWART                  
REMARK   3                                                                      
REMARK   3    REFINEMENT TARGET : ML                                            
REMARK   3                                                                      
REMARK   3  DATA USED IN REFINEMENT.                                            
REMARK   3   RESOLUTION RANGE HIGH (ANGSTROMS) : 3.00                           
REMARK   3   RESOLUTION RANGE LOW  (ANGSTROMS) : 121.78                         
REMARK   3   MIN(FOBS/SIGMA_FOBS)              : 1.330                          
REMARK   3   COMPLETENESS FOR RANGE        (%) : 99.5                           
REMARK   3   NUMBER OF REFLECTIONS             : 25375                          
REMARK   3                                                                      
REMARK   3  FIT TO DATA USED IN REFINEMENT.                                     
REMARK   3   R VALUE     (WORKING + TEST SET) : 0.218                           
REMARK   3   R VALUE            (WORKING SET) : 0.214                           
REMARK   3   FREE R VALUE                     : 0.288                           
REMARK   3   FREE R VALUE TEST SET SIZE   (%) : 5.110                           
REMARK   3   FREE R VALUE TEST SET COUNT      : 1296                            
REMARK   3                                                                      
REMARK   3  FIT TO DATA USED IN REFINEMENT (IN BINS).                           
REMARK   3   BIN  RESOLUTION RANGE  COMPL.    NWORK NFREE   RWORK  RFREE        
REMARK   3     1121.7824 -  6.2328    0.99     2859   137  0.2175 0.2674        
REMARK   3     2  6.2328 -  4.9471    1.00     2724   147  0.2326 0.3032        
REMARK   3     3  4.9471 -  4.3217    1.00     2698   144  0.1676 0.2415        
REMARK   3     4  4.3217 -  3.9266    1.00     2651   154  0.1872 0.2393        
REMARK   3     5  3.9266 -  3.6451    1.00     2677   143  0.2091 0.2943        
REMARK   3     6  3.6451 -  3.4302    1.00     2650   138  0.2147 0.3700        
REMARK   3     7  3.4302 -  3.2584    1.00     2618   155  0.2393 0.3214        
REMARK   3     8  3.2584 -  3.1165    1.00     2628   148  0.2752 0.3950        
REMARK   3     9  3.1165 -  2.9970    0.97     2574   130  0.2935 0.3893        
REMARK   3                                                                      
REMARK   3  BULK SOLVENT MODELLING.                                             
REMARK   3   METHOD USED        : FLAT BULK SOLVENT MODEL                       
REMARK   3   SOLVENT RADIUS     : 1.11                                          
REMARK   3   SHRINKAGE RADIUS   : 0.90                                          
REMARK   3   K_SOL              : NULL                                          
REMARK   3   B_SOL              : NULL                                          
REMARK   3                                                                      
REMARK   3  ERROR ESTIMATES.                                                    
REMARK   3   COORDINATE ERROR (MAXIMUM-LIKELIHOOD BASED)     : 0.440            
REMARK   3   PHASE ERROR (DEGREES, MAXIMUM-LIKELIHOOD BASED) : 32.670           
REMARK   3                                                                      
REMARK   3  B VALUES.                                                           
REMARK   3   FROM WILSON PLOT           (A**2) : NULL                           
REMARK   3   MEAN B VALUE      (OVERALL, A**2) : 91.28                          
REMARK   3   OVERALL ANISOTROPIC B VALUE.                                       
REMARK   3    B11 (A**2) : NULL                                                 
REMARK   3    B22 (A**2) : NULL                                                 
REMARK   3    B33 (A**2) : NULL                                                 
REMARK   3    B12 (A**2) : NULL                                                 
REMARK   3    B13 (A**2) : NULL                                                 
REMARK   3    B23 (A**2) : NULL                                                 
REMARK   3                                                                      
REMARK   3  TWINNING INFORMATION.                                               
REMARK   3   FRACTION: NULL                                                     
REMARK   3   OPERATOR: NULL                                                     
REMARK   3                                                                      
REMARK   3  DEVIATIONS FROM IDEAL VALUES.                                       
REMARK   3                 RMSD          COUNT                                  
REMARK   3   BOND      :   NULL           NULL                                  
REMARK   3   ANGLE     :   NULL           NULL                                  
REMARK   3   CHIRALITY :   NULL           NULL                                  
REMARK   3   PLANARITY :   NULL           NULL                                  
REMARK   3   DIHEDRAL  :   NULL           NULL                                  
REMARK   3                                                                      
REMARK   3  TLS DETAILS                                                         
REMARK   3   NUMBER OF TLS GROUPS  : 1                                          
REMARK   3   TLS GROUP : 1                                                      
REMARK   3    SELECTION: ALL                                                    
REMARK   3    ORIGIN FOR THE GROUP (A):  21.8053   3.5471  25.3067              
REMARK   3    T TENSOR                                                          
REMARK   3      T11:   0.7068 T22:   0.6935                                     
REMARK   3      T33:   0.6182 T12:  -0.0801                                     
REMARK   3      T13:  -0.0720 T23:   0.0964                                     
REMARK   3    L TENSOR                                                          
REMARK   3      L11:   1.8371 L22:   1.4340                                     
REMARK   3      L33:   0.5375 L12:   1.3907                                     
REMARK   3      L13:   0.5193 L23:   0.6892                                     
REMARK   3    S TENSOR                                                          
REMARK   3      S11:   0.2636 S12:  -0.3099 S13:  -0.3170                       
REMARK   3      S21:   0.2400 S22:  -0.1890 S23:  -0.2679                       
REMARK   3      S31:   0.0629 S32:   0.1267 S33:   0.0006                       
REMARK   3                                                                      
REMARK   3  NCS DETAILS                                                         
REMARK   3   NUMBER OF NCS GROUPS : NULL                                        
REMARK   3                                                                      
REMARK   3  OTHER REFINEMENT REMARKS: NULL                                      
REMARK   4                                                                      
REMARK   4 7BY6 COMPLIES WITH FORMAT V. 3.30, 13-JUL-11                         
REMARK 100                                                                      
REMARK 100 THIS ENTRY HAS BEEN PROCESSED BY PDBJ ON 27-APR-20.                  
REMARK 100 THE DEPOSITION ID IS D_1300016705.                                   
REMARK 200                                                                      
REMARK 200 EXPERIMENTAL DETAILS                                                 
REMARK 200  EXPERIMENT TYPE                : X-RAY DIFFRACTION                  
REMARK 200  DATE OF DATA COLLECTION        : 12-APR-19                          
REMARK 200  TEMPERATURE           (KELVIN) : 100                                
REMARK 200  PH                             : 6.5                                
REMARK 200  NUMBER OF CRYSTALS USED        : 1                                  
REMARK 200                                                                      
REMARK 200  SYNCHROTRON              (Y/N) : Y                                  
REMARK 200  RADIATION SOURCE               : DIAMOND                            
REMARK 200  BEAMLINE                       : I02                                
REMARK 200  X-RAY GENERATOR MODEL          : NULL                               
REMARK 200  MONOCHROMATIC OR LAUE    (M/L) : M                                  
REMARK 200  WAVELENGTH OR RANGE        (A) : 0.9688                             
REMARK 200  MONOCHROMATOR                  : NULL                               
REMARK 200  OPTICS                         : NULL                               
REMARK 200                                                                      
REMARK 200  DETECTOR TYPE                  : PIXEL                              
REMARK 200  DETECTOR MANUFACTURER          : DECTRIS PILATUS3 S 6M              
REMARK 200  INTENSITY-INTEGRATION SOFTWARE : DIALS                              
REMARK 200  DATA SCALING SOFTWARE          : XIA2                               
REMARK 200                                                                      
REMARK 200  NUMBER OF UNIQUE REFLECTIONS   : 25453                              
REMARK 200  RESOLUTION RANGE HIGH      (A) : 2.997                              
REMARK 200  RESOLUTION RANGE LOW       (A) : 136.500                            
REMARK 200  REJECTION CRITERIA  (SIGMA(I)) : NULL                               
REMARK 200                                                                      
REMARK 200 OVERALL.                                                             
REMARK 200  COMPLETENESS FOR RANGE     (%) : 99.6                               
REMARK 200  DATA REDUNDANCY                : 6.300                              
REMARK 200  R MERGE                    (I) : NULL                               
REMARK 200  R SYM                      (I) : NULL                               
REMARK 200  <I/SIGMA(I)> FOR THE DATA SET  : 8.5000                             
REMARK 200                                                                      
REMARK 200 IN THE HIGHEST RESOLUTION SHELL.                                     
REMARK 200  HIGHEST RESOLUTION SHELL, RANGE HIGH (A) : 3.00                     
REMARK 200  HIGHEST RESOLUTION SHELL, RANGE LOW  (A) : 3.05                     
REMARK 200  COMPLETENESS FOR SHELL     (%) : 94.6                               
REMARK 200  DATA REDUNDANCY IN SHELL       : 6.30                               
REMARK 200  R MERGE FOR SHELL          (I) : NULL                               
REMARK 200  R SYM FOR SHELL            (I) : NULL                               
REMARK 200  <I/SIGMA(I)> FOR SHELL         : 1.600                              
REMARK 200                                                                      
REMARK 200 DIFFRACTION PROTOCOL: SINGLE WAVELENGTH                              
REMARK 200 METHOD USED TO DETERMINE THE STRUCTURE: MOLECULAR REPLACEMENT        
REMARK 200 SOFTWARE USED: PHASER                                                
REMARK 200 STARTING MODEL: 3L4G                                                 
REMARK 200                                                                      
REMARK 200 REMARK: NULL                                                         
REMARK 280                                                                      
REMARK 280 CRYSTAL                                                              
REMARK 280 SOLVENT CONTENT, VS   (%): 57.27                                     
REMARK 280 MATTHEWS COEFFICIENT, VM (ANGSTROMS**3/DA): 2.88                     
REMARK 280                                                                      
REMARK 280 CRYSTALLIZATION CONDITIONS: 0.1 M SODIUM CACODYLATE, 3% W/V POLY     
REMARK 280  -GAMA-GLUTAMIC ACID (NA+ FORM, LOW MOLECULAR WEIGHT), 3% W/V        
REMARK 280  PEG20000, 0.1 M AMMONIUM SULPHATE, 0.3 M SODIUM FORMATE, PH 6.5,    
REMARK 280  VAPOR DIFFUSION, HANGING DROP, TEMPERATURE 293K                     
REMARK 290                                                                      
REMARK 290 CRYSTALLOGRAPHIC SYMMETRY                                            
REMARK 290 SYMMETRY OPERATORS FOR SPACE GROUP: P 21 21 2                        
REMARK 290                                                                      
REMARK 290      SYMOP   SYMMETRY                                                
REMARK 290     NNNMMM   OPERATOR                                                
REMARK 290       1555   X,Y,Z                                                   
REMARK 290       2555   -X,-Y,Z                                                 
REMARK 290       3555   -X+1/2,Y+1/2,-Z                                         
REMARK 290       4555   X+1/2,-Y+1/2,-Z                                         
REMARK 290                                                                      
REMARK 290     WHERE NNN -> OPERATOR NUMBER                                     
REMARK 290           MMM -> TRANSLATION VECTOR                                  
REMARK 290                                                                      
REMARK 290 CRYSTALLOGRAPHIC SYMMETRY TRANSFORMATIONS                            
REMARK 290 THE FOLLOWING TRANSFORMATIONS OPERATE ON THE ATOM/HETATM             
REMARK 290 RECORDS IN THIS ENTRY TO PRODUCE CRYSTALLOGRAPHICALLY                
REMARK 290 RELATED MOLECULES.                                                   
REMARK 290   SMTRY1   1  1.000000  0.000000  0.000000        0.00000            
REMARK 290   SMTRY2   1  0.000000  1.000000  0.000000        0.00000            
REMARK 290   SMTRY3   1  0.000000  0.000000  1.000000        0.00000            
REMARK 290   SMTRY1   2 -1.000000  0.000000  0.000000        0.00000            
REMARK 290   SMTRY2   2  0.000000 -1.000000  0.000000        0.00000            
REMARK 290   SMTRY3   2  0.000000  0.000000  1.000000        0.00000            
REMARK 290   SMTRY1   3 -1.000000  0.000000  0.000000       68.26150            
REMARK 290   SMTRY2   3  0.000000  1.000000  0.000000       37.03550            
REMARK 290   SMTRY3   3  0.000000  0.000000 -1.000000        0.00000            
REMARK 290   SMTRY1   4  1.000000  0.000000  0.000000       68.26150            
REMARK 290   SMTRY2   4  0.000000 -1.000000  0.000000       37.03550            
REMARK 290   SMTRY3   4  0.000000  0.000000 -1.000000        0.00000            
REMARK 290                                                                      
REMARK 290 REMARK: NULL                                                         
REMARK 300                                                                      
REMARK 300 BIOMOLECULE: 1                                                       
REMARK 300 SEE REMARK 350 FOR THE AUTHOR PROVIDED AND/OR PROGRAM                
REMARK 300 GENERATED ASSEMBLY INFORMATION FOR THE STRUCTURE IN                  
REMARK 300 THIS ENTRY. THE REMARK MAY ALSO PROVIDE INFORMATION ON               
REMARK 300 BURIED SURFACE AREA.                                                 
REMARK 350                                                                      
REMARK 350 COORDINATES FOR A COMPLETE MULTIMER REPRESENTING THE KNOWN           
REMARK 350 BIOLOGICALLY SIGNIFICANT OLIGOMERIZATION STATE OF THE                
REMARK 350 MOLECULE CAN BE GENERATED BY APPLYING BIOMT TRANSFORMATIONS          
REMARK 350 GIVEN BELOW.  BOTH NON-CRYSTALLOGRAPHIC AND                          
REMARK 350 CRYSTALLOGRAPHIC OPERATIONS ARE GIVEN.                               
REMARK 350                                                                      
REMARK 350 BIOMOLECULE: 1                                                       
REMARK 350 AUTHOR DETERMINED BIOLOGICAL UNIT: TETRAMERIC                        
REMARK 350 SOFTWARE DETERMINED QUATERNARY STRUCTURE: TETRAMERIC                 
REMARK 350 SOFTWARE USED: PISA                                                  
REMARK 350 TOTAL BURIED SURFACE AREA: 20840 ANGSTROM**2                         
REMARK 350 SURFACE AREA OF THE COMPLEX: 75420 ANGSTROM**2                       
REMARK 350 CHANGE IN SOLVENT FREE ENERGY: -124.0 KCAL/MOL                       
REMARK 350 APPLY THE FOLLOWING TO CHAINS: A, B                                  
REMARK 350   BIOMT1   1  1.000000  0.000000  0.000000        0.00000            
REMARK 350   BIOMT2   1  0.000000  1.000000  0.000000        0.00000            
REMARK 350   BIOMT3   1  0.000000  0.000000  1.000000        0.00000            
REMARK 350   BIOMT1   2 -1.000000  0.000000  0.000000        0.00000            
REMARK 350   BIOMT2   2  0.000000 -1.000000  0.000000        0.00000            
REMARK 350   BIOMT3   2  0.000000  0.000000  1.000000        0.00000            
REMARK 465                                                                      
REMARK 465 MISSING RESIDUES                                                     
REMARK 465 THE FOLLOWING RESIDUES WERE NOT LOCATED IN THE                       
REMARK 465 EXPERIMENT. (M=MODEL NUMBER; RES=RESIDUE NAME; C=CHAIN               
REMARK 465 IDENTIFIER; SSSEQ=SEQUENCE NUMBER; I=INSERTION CODE.)                
REMARK 465                                                                      
REMARK 465   M RES C SSSEQI                                                     
REMARK 465     GLY B    42                                                      
REMARK 465     GLU B    43                                                      
REMARK 465     ASN B    85                                                      
REMARK 465     SER B    86                                                      
REMARK 465     GLU B    87                                                      
REMARK 465     GLU B    88                                                      
REMARK 465     ALA B    89                                                      
REMARK 465     CYS B    90                                                      
REMARK 465     VAL B    91                                                      
REMARK 465     LYS B   285                                                      
REMARK 465     ALA B   286                                                      
REMARK 465     GLU B   287                                                      
REMARK 470                                                                      
REMARK 470 MISSING ATOM                                                         
REMARK 470 THE FOLLOWING RESIDUES HAVE MISSING ATOMS (M=MODEL NUMBER;           
REMARK 470 RES=RESIDUE NAME; C=CHAIN IDENTIFIER; SSEQ=SEQUENCE NUMBER;          
REMARK 470 I=INSERTION CODE):                                                   
REMARK 470   M RES CSSEQI  ATOMS                                                
REMARK 470     LEU A 271    CG   CD1  CD2                                       
REMARK 470     TYR A 273    CG   CD1  CD2  CE1  CE2  CZ   OH                    
REMARK 470     LEU A 274    CG   CD1  CD2                                       
REMARK 470     LYS A 277    CD   CE   NZ                                        
REMARK 470     ASN A 278    CG   OD1  ND2                                       
REMARK 470     LYS A 282    CG   CD   CE   NZ                                   
REMARK 470     LYS A 283    CG   CD   CE   NZ                                   
REMARK 470     LYS A 287    CG   CD   CE   NZ                                   
REMARK 470     LYS A 288    CG   CD   CE   NZ                                   
REMARK 470     LYS A 297    CG   CD   CE   NZ                                   
REMARK 470     THR A 327    OG1  CG2                                            
REMARK 470     SER A 349    OG                                                  
REMARK 470     LEU A 352    CG   CD1  CD2                                       
REMARK 470     GLN A 353    CG   CD   OE1  NE2                                  
REMARK 470     GLU A 367    CG   CD   OE1  OE2                                  
REMARK 470     THR A 369    OG1  CG2                                            
REMARK 470     TYR A 424    CG   CD1  CD2  CE1  CE2  CZ   OH                    
REMARK 470     GLN A 425    CG   CD   OE1  NE2                                  
REMARK 470     LYS A 426    CG   CD   CE   NZ                                   
REMARK 470     THR A 427    OG1  CG2                                            
REMARK 470     ILE A 430    CG1  CG2  CD1                                       
REMARK 470     ILE A 431    CG1  CG2  CD1                                       
REMARK 470     GLU A 445    CG   CD   OE1  OE2                                  
REMARK 470     LEU A 447    CG   CD1  CD2                                       
REMARK 470     THR A 450    OG1  CG2                                            
REMARK 470     ILE A 463    CG1  CG2  CD1                                       
REMARK 470     LEU A 472    CG   CD1  CD2                                       
REMARK 470     THR A 498    OG1  CG2                                            
REMARK 470     SER A 501    OG                                                  
REMARK 470     LYS A 512    CG   CD   CE   NZ                                   
REMARK 470     ILE A 559    CG1  CG2  CD1                                       
REMARK 470     ARG A 560    CG   CD   NE   CZ   NH1  NH2                        
REMARK 470     TYR A 565    CG   CD1  CD2  CE1  CE2  CZ   OH                    
REMARK 470     ARG A 566    CG   CD   NE   CZ   NH1  NH2                        
REMARK 470     SER A 567    OG                                                  
REMARK 470     VAL A 568    CG1  CG2                                            
REMARK 470     ILE A 569    CG1  CG2  CD1                                       
REMARK 470     MET B   0    CG   SD   CE                                        
REMARK 470     SER B   5    OG                                                  
REMARK 470     VAL B   6    CG1  CG2                                            
REMARK 470     HIS B   7    CG   ND1  CD2  CE1  NE2                             
REMARK 470     GLU B   9    CG   CD   OE1  OE2                                  
REMARK 470     ASP B  10    CG   OD1  OD2                                       
REMARK 470     LEU B  11    CG   CD1  CD2                                       
REMARK 470     ILE B  12    CG1  CG2  CD1                                       
REMARK 470     GLU B  13    CG   CD   OE1  OE2                                  
REMARK 470     LYS B  14    CG   CD   CE   NZ                                   
REMARK 470     LEU B  15    CG   CD1  CD2                                       
REMARK 470     GLU B  17    CG   CD   OE1  OE2                                  
REMARK 470     LYS B  18    CG   CD   CE   NZ                                   
REMARK 470     ILE B  19    CG1  CG2  CD1                                       
REMARK 470     LEU B  24    CG   CD1  CD2                                       
REMARK 470     ILE B  27    CG1  CG2  CD1                                       
REMARK 470     VAL B  38    CG1  CG2                                            
REMARK 470     GLU B  39    CG   CD   OE1  OE2                                  
REMARK 470     TYR B  40    CG   CD1  CD2  CE1  CE2  CZ   OH                    
REMARK 470     LYS B  41    CG   CD   CE   NZ                                   
REMARK 470     LYS B  44    CG   CD   CE   NZ                                   
REMARK 470     ILE B  46    CG1  CG2  CD1                                       
REMARK 470     TYR B  47    CG   CD1  CD2  CE1  CE2  CZ   OH                    
REMARK 470     LYS B  48    CG   CD   CE   NZ                                   
REMARK 470     ARG B  55    CG   CD   NE   CZ   NH1  NH2                        
REMARK 470     VAL B  59    CG1  CG2                                            
REMARK 470     LEU B  64    CG   CD1  CD2                                       
REMARK 470     CYS B  65    SG                                                  
REMARK 470     ARG B  66    CG   CD   NE   CZ   NH1  NH2                        
REMARK 470     LEU B  68    CG   CD1  CD2                                       
REMARK 470     LYS B  69    CG   CD   CE   NZ                                   
REMARK 470     SER B  70    OG                                                  
REMARK 470     ILE B  72    CG1  CG2  CD1                                       
REMARK 470     LYS B  74    CG   CD   CE   NZ                                   
REMARK 470     TYR B  75    CG   CD1  CD2  CE1  CE2  CZ   OH                    
REMARK 470     GLU B  76    CG   CD   OE1  OE2                                  
REMARK 470     ASN B  77    CG   OD1  ND2                                       
REMARK 470     LEU B  82    CG   CD1  CD2                                       
REMARK 470     HIS B  95    CG   ND1  CD2  CE1  NE2                             
REMARK 470     PHE B  96    CG   CD1  CD2  CE1  CE2  CZ                         
REMARK 470     SER B 102    OG                                                  
REMARK 470     VAL B 103    CG1  CG2                                            
REMARK 470     ASP B 104    CG   OD1  OD2                                       
REMARK 470     GLU B 105    CG   CD   OE1  OE2                                  
REMARK 470     SER B 112    OG                                                  
REMARK 470     VAL B 114    CG1  CG2                                            
REMARK 470     LEU B 115    CG   CD1  CD2                                       
REMARK 470     LYS B 116    CG   CD   CE   NZ                                   
REMARK 470     ASN B 117    CG   OD1  ND2                                       
REMARK 470     VAL B 118    CG1  CG2                                            
REMARK 470     LYS B 119    CG   CD   CE   NZ                                   
REMARK 470     MET B 120    CG   SD   CE                                        
REMARK 470     ASN B 121    CG   OD1  ND2                                       
REMARK 470     GLN B 132    CG   CD   OE1  NE2                                  
REMARK 470     GLU B 133    CG   CD   OE1  OE2                                  
REMARK 470     LYS B 141    CG   CD   CE   NZ                                   
REMARK 470     ILE B 150    CG1  CG2  CD1                                       
REMARK 470     ASN B 176    CG   OD1  ND2                                       
REMARK 470     ASP B 192    CG   OD1  OD2                                       
REMARK 470     ILE B 194    CG1  CG2  CD1                                       
REMARK 470     LYS B 197    CG   CD   CE   NZ                                   
REMARK 470     LEU B 200    CG   CD1  CD2                                       
REMARK 470     LYS B 201    CG   CD   CE   NZ                                   
REMARK 470     ILE B 202    CG1  CG2  CD1                                       
REMARK 470     ASP B 205    CG   OD1  OD2                                       
REMARK 470     GLU B 207    CG   CD   OE1  OE2                                  
REMARK 470     ILE B 225    CG1  CG2  CD1                                       
REMARK 470     ILE B 226    CG1  CG2  CD1                                       
REMARK 470     ILE B 233    CG1  CG2  CD1                                       
REMARK 470     TYR B 235    CG   CD1  CD2  CE1  CE2  CZ   OH                    
REMARK 470     ASP B 236    CG   OD1  OD2                                       
REMARK 470     THR B 237    OG1  CG2                                            
REMARK 470     ARG B 238    CG   CD   NE   CZ   NH1  NH2                        
REMARK 470     LEU B 240    CG   CD1  CD2                                       
REMARK 470     ARG B 249    CG   CD   NE   CZ   NH1  NH2                        
REMARK 470     LYS B 251    CG   CD   CE   NZ                                   
REMARK 470     ILE B 259    CG1  CG2  CD1                                       
REMARK 470     MET B 262    CG   SD   CE                                        
REMARK 470     LEU B 263    CG   CD1  CD2                                       
REMARK 470     GLU B 265    CG   CD   OE1  OE2                                  
REMARK 470     LYS B 270    CG   CD   CE   NZ                                   
REMARK 470     TYR B 271    CG   CD1  CD2  CE1  CE2  CZ   OH                    
REMARK 470     ILE B 273    CG1  CG2  CD1                                       
REMARK 470     PHE B 277    CG   CD1  CD2  CE1  CE2  CZ                         
REMARK 470     GLN B 279    CG   CD   OE1  NE2                                  
REMARK 470     ASP B 281    CG   OD1  OD2                                       
REMARK 470     LYS B 282    CG   CD   CE   NZ                                   
REMARK 470     LEU B 293    CG   CD1  CD2                                       
REMARK 470     VAL B 296    CG1  CG2                                            
REMARK 470     LYS B 298    CG   CD   CE   NZ                                   
REMARK 470     ASN B 299    CG   OD1  ND2                                       
REMARK 470     LYS B 300    CG   CD   CE   NZ                                   
REMARK 470     THR B 301    OG1  CG2                                            
REMARK 470     LEU B 302    CG   CD1  CD2                                       
REMARK 470     CYS B 304    SG                                                  
REMARK 470     HIS B 305    CG   ND1  CD2  CE1  NE2                             
REMARK 470     ARG B 310    CG   CD   NE   CZ   NH1  NH2                        
REMARK 470     LYS B 311    CG   CD   CE   NZ                                   
REMARK 470     ILE B 315    CG1  CG2  CD1                                       
REMARK 470     LEU B 316    CG   CD1  CD2                                       
REMARK 470     ASN B 317    CG   OD1  ND2                                       
REMARK 470     LEU B 318    CG   CD1  CD2                                       
REMARK 470     SER B 319    OG                                                  
REMARK 470     VAL B 320    CG1  CG2                                            
REMARK 470     LYS B 321    CG   CD   CE   NZ                                   
REMARK 470     LYS B 328    CG   CD   CE   NZ                                   
REMARK 470     VAL B 336    CG1  CG2                                            
REMARK 470     ILE B 337    CG1  CG2  CD1                                       
REMARK 470     THR B 341    OG1  CG2                                            
REMARK 470     PHE B 342    CG   CD1  CD2  CE1  CE2  CZ                         
REMARK 470     THR B 343    OG1  CG2                                            
REMARK 470     ARG B 350    CG   CD   NE   CZ   NH1  NH2                        
REMARK 470     ARG B 429    CG   CD   NE   CZ   NH1  NH2                        
REMARK 470     LYS B 430    CD   CE   NZ                                        
REMARK 470     ILE B 431    CG1  CG2  CD1                                       
REMARK 470     SER B 448    OG                                                  
REMARK 470     SER B 451    OG                                                  
REMARK 470     GLU B 452    CG   CD   OE1  OE2                                  
REMARK 470     THR B 489    OG1  CG2                                            
REMARK 470     LYS B 511    CG   CD   CE   NZ                                   
REMARK 470     LYS B 543    CG   CD   CE   NZ                                   
REMARK 470     GLU B 560    CG   CD   OE1  OE2                                  
REMARK 500                                                                      
REMARK 500 GEOMETRY AND STEREOCHEMISTRY                                         
REMARK 500 SUBTOPIC: TORSION ANGLES                                             
REMARK 500                                                                      
REMARK 500 TORSION ANGLES OUTSIDE THE EXPECTED RAMACHANDRAN REGIONS:            
REMARK 500 (M=MODEL NUMBER; RES=RESIDUE NAME; C=CHAIN IDENTIFIER;               
REMARK 500 SSEQ=SEQUENCE NUMBER; I=INSERTION CODE).                             
REMARK 500                                                                      
REMARK 500 STANDARD TABLE:                                                      
REMARK 500 FORMAT:(10X,I3,1X,A3,1X,A1,I4,A1,4X,F7.2,3X,F7.2)                    
REMARK 500                                                                      
REMARK 500 EXPECTED VALUES: GJ KLEYWEGT AND TA JONES (1996). PHI/PSI-           
REMARK 500 CHOLOGY: RAMACHANDRAN REVISITED. STRUCTURE 4, 1395 - 1400            
REMARK 500                                                                      
REMARK 500  M RES CSSEQI        PSI       PHI                                   
REMARK 500    LYS A 277       42.76    -96.56                                   
REMARK 500    GLU A 279       -3.05     90.09                                   
REMARK 500    LYS A 283       37.23    -97.50                                   
REMARK 500    ASN A 329      144.29    179.24                                   
REMARK 500    PHE A 338      -58.31   -130.17                                   
REMARK 500    LYS A 359      -63.30    -97.21                                   
REMARK 500    PRO A 361       47.48    -76.40                                   
REMARK 500    THR A 369     -141.74     45.36                                   
REMARK 500    SER A 382      -63.35    -91.26                                   
REMARK 500    HIS A 451     -155.79   -139.31                                   
REMARK 500    ASP A 464     -160.09   -167.00                                   
REMARK 500    ASN A 466       61.25     61.61                                   
REMARK 500    ALA A 478      -70.98    -55.69                                   
REMARK 500    TYR A 482       -9.69    -54.47                                   
REMARK 500    ARG A 557      -73.81    -70.63                                   
REMARK 500    LEU A 562      -68.69    -95.77                                   
REMARK 500    ARG A 566       74.94   -110.89                                   
REMARK 500    ILE B  12     -162.72   -121.57                                   
REMARK 500    LYS B  45       42.70     79.15                                   
REMARK 500    ARG B  55       79.48   -105.29                                   
REMARK 500    PHE B  71      -19.67    -46.40                                   
REMARK 500    ILE B  72      -40.54   -142.82                                   
REMARK 500    ASN B  77      105.75    -56.37                                   
REMARK 500    ALA B  81       85.82   -164.06                                   
REMARK 500    ASP B 104     -148.27     59.32                                   
REMARK 500    ARG B 107       92.22   -165.00                                   
REMARK 500    ASN B 117       72.77     46.36                                   
REMARK 500    ASN B 138      -69.69    -99.80                                   
REMARK 500    ASP B 205       29.29   -145.93                                   
REMARK 500    THR B 231       32.59    -92.86                                   
REMARK 500    LYS B 232      154.79    -49.25                                   
REMARK 500    TYR B 235      151.34    -42.06                                   
REMARK 500    VAL B 296      -71.44    -72.30                                   
REMARK 500    LEU B 316     -127.78     57.42                                   
REMARK 500    LEU B 318      149.42   -172.90                                   
REMARK 500    MET B 331       34.71     78.09                                   
REMARK 500    ASP B 338      155.90    179.81                                   
REMARK 500    LYS B 376       75.57     56.65                                   
REMARK 500    TYR B 416      -60.41   -120.71                                   
REMARK 500    ARG B 424      163.39    -49.04                                   
REMARK 500    ASN B 447       59.14   -112.61                                   
REMARK 500    TYR B 453       71.04   -112.24                                   
REMARK 500    ARG B 474     -176.03    -62.71                                   
REMARK 500    ARG B 474     -174.66    -65.10                                   
REMARK 500    ASP B 492       12.87     80.40                                   
REMARK 500    PHE B 553     -167.53   -163.91                                   
REMARK 500    ASN B 578       40.57     71.43                                   
REMARK 500                                                                      
REMARK 500 REMARK: NULL                                                         
REMARK 620                                                                      
REMARK 620 METAL COORDINATION                                                   
REMARK 620 (M=MODEL NUMBER; RES=RESIDUE NAME; C=CHAIN IDENTIFIER;               
REMARK 620 SSEQ=SEQUENCE NUMBER; I=INSERTION CODE):                             
REMARK 620                                                                      
REMARK 620 COORDINATION ANGLES FOR:  M RES CSSEQI METAL                         
REMARK 620                              MG B 701  MG                            
REMARK 620 N RES CSSEQI ATOM                                                    
REMARK 620 1 GLU A 499   OE2                                                    
REMARK 620 2 GLU B 361   OE1  70.5                                              
REMARK 620 3 GLU B 361   OE2  77.5  55.2                                        
REMARK 620 N                    1     2                                         
DBREF  7BY6 A  271   569  UNP    A5K9S0   A5K9S0_PLAVS   271    569             
DBREF  7BY6 B    2   617  UNP    A5K464   A5K464_PLAVS     2    617             
SEQADV 7BY6 MET B    0  UNP  A5K464              EXPRESSION TAG                 
SEQADV 7BY6 GLY B    1  UNP  A5K464              EXPRESSION TAG                 
SEQRES   1 A  299  LEU THR TYR LEU LEU ILE LYS ASN GLU GLU TYR LYS LYS          
SEQRES   2 A  299  TYR GLN VAL LYS LYS TYR ASN PHE PHE SER SER GLY LYS          
SEQRES   3 A  299  LYS MET ASN LYS GLY ASN ILE HIS LEU LEU ILE ARG GLN          
SEQRES   4 A  299  MET ARG THR PHE LYS ASP VAL PHE VAL SER LEU GLY PHE          
SEQRES   5 A  299  GLU GLU MET ASN THR HIS ASN TYR VAL GLU SER SER PHE          
SEQRES   6 A  299  TRP CYS PHE ASP ALA LEU TYR ILE PRO GLN GLN HIS PRO          
SEQRES   7 A  299  SER ARG ASP LEU GLN ASP THR PHE PHE ILE LYS VAL PRO          
SEQRES   8 A  299  GLU MET CYS GLN GLU GLU PHE THR ASP GLN SER TYR ILE          
SEQRES   9 A  299  GLU ASN VAL LYS ARG VAL HIS SER VAL GLY ASP TYR GLY          
SEQRES  10 A  299  SER PHE GLY TRP ASN TYR GLN TRP GLU LEU LYS SER THR          
SEQRES  11 A  299  LYS LYS ASN VAL LEU ARG THR HIS THR THR ALA ASN SER          
SEQRES  12 A  299  CYS ARG ALA LEU PHE GLN LEU ALA LYS GLU TYR GLN LYS          
SEQRES  13 A  299  THR GLY SER ILE ILE PRO LYS LYS PHE PHE SER ILE ASP          
SEQRES  14 A  299  ARG VAL PHE ARG ASN GLU ASN LEU ASP SER THR HIS LEU          
SEQRES  15 A  299  ALA GLU PHE HIS GLN VAL GLU GLY LEU ILE ILE ASP ARG          
SEQRES  16 A  299  ASN LEU GLY LEU SER HIS LEU ILE GLY THR LEU SER ALA          
SEQRES  17 A  299  PHE TYR LYS TYR ILE GLY ILE SER LYS LEU ARG PHE LYS          
SEQRES  18 A  299  PRO THR PHE ASN PRO TYR THR GLU PRO SER MET GLU VAL          
SEQRES  19 A  299  TYR GLY TYR HIS GLU GLU ASN LYS LYS TRP LEU GLU VAL          
SEQRES  20 A  299  GLY ASN SER GLY ILE PHE ARG PRO GLU MET LEU ARG ALA          
SEQRES  21 A  299  MET GLY PHE PRO PRO GLU VAL SER VAL ILE ALA TRP GLY          
SEQRES  22 A  299  LEU SER LEU GLU ARG PRO THR MET ILE LYS TYR SER ILE          
SEQRES  23 A  299  ARG ASN ILE ARG ASP LEU PHE GLY TYR ARG SER VAL ILE          
SEQRES   1 B  618  MET GLY PRO THR ILE SER VAL HIS GLU GLU ASP LEU ILE          
SEQRES   2 B  618  GLU LYS LEU GLY GLU LYS ILE GLU GLU GLU LYS LEU ASN          
SEQRES   3 B  618  ASP ILE CYS PHE GLU PHE GLY ILE GLU ILE ASP ASP VAL          
SEQRES   4 B  618  GLU TYR LYS GLY GLU LYS LYS ILE TYR LYS ILE GLU VAL          
SEQRES   5 B  618  PRO ALA ASN ARG TYR ASP LEU VAL CYS VAL GLU GLY LEU          
SEQRES   6 B  618  CYS ARG ALA LEU LYS SER PHE ILE GLY LYS TYR GLU ASN          
SEQRES   7 B  618  VAL SER TYR ALA LEU LEU THR ASN SER GLU GLU ALA CYS          
SEQRES   8 B  618  VAL LYS GLU LYS HIS PHE MET ARG VAL ASP GLU SER VAL          
SEQRES   9 B  618  ASP GLU ARG ARG SER TYR VAL VAL SER ALA VAL LEU LYS          
SEQRES  10 B  618  ASN VAL LYS MET ASN GLU ASN VAL TYR ASN ASN ILE ILE          
SEQRES  11 B  618  GLU LEU GLN GLU LYS LEU HIS HIS ASN LEU GLY LYS LYS          
SEQRES  12 B  618  ARG ILE LEU LEU ALA ILE GLY ILE HIS ASP TYR ASP LYS          
SEQRES  13 B  618  ILE ASN PHE PRO VAL ALA TYR LYS PHE GLU GLU LYS GLU          
SEQRES  14 B  618  LYS ILE ASN PHE ILE PRO LEU ASN GLU THR GLN ASN VAL          
SEQRES  15 B  618  ASN GLY ASN ASN PHE ILE ASN PHE TYR GLN ASP ASN ILE          
SEQRES  16 B  618  ASN LEU LYS SER TYR LEU LYS ILE ILE SER ASP PHE GLU          
SEQRES  17 B  618  LYS PHE PRO VAL ILE VAL ASP ALA GLY GLY GLN ILE LEU          
SEQRES  18 B  618  SER LEU PRO PRO ILE ILE ASN CYS ASP TYR THR LYS ILE          
SEQRES  19 B  618  THR TYR ASP THR ARG ASN LEU PHE ILE GLU CYS THR ALA          
SEQRES  20 B  618  ILE ASP ARG ASN LYS ALA GLU ILE ALA VAL ASN ILE ILE          
SEQRES  21 B  618  CYS SER MET LEU SER GLU TYR CYS THR PRO LYS TYR SER          
SEQRES  22 B  618  ILE HIS SER PHE PHE VAL GLN TYR ASP LYS ASN HIS LYS          
SEQRES  23 B  618  ALA GLU LYS GLY ASN GLY TYR LEU TYR PRO VAL PHE LYS          
SEQRES  24 B  618  ASN LYS THR LEU THR CYS HIS MET ASP TYR VAL ARG LYS          
SEQRES  25 B  618  LEU SER GLY ILE LEU ASN LEU SER VAL LYS ASP VAL GLU          
SEQRES  26 B  618  PRO LEU LEU LYS LYS MET MET ILE THR SER LYS VAL ILE          
SEQRES  27 B  618  ASP SER SER THR PHE THR VAL ASP VAL PRO PHE TYR ARG          
SEQRES  28 B  618  SER ASP ILE MET HIS PHE CYS ASP ILE VAL GLU ASP ILE          
SEQRES  29 B  618  ALA ILE ALA TYR GLY TYR GLY ASN ILE VAL SER GLU LYS          
SEQRES  30 B  618  ILE GLU ILE ALA LYS LYS ASN SER LEU SER ALA CYS THR          
SEQRES  31 B  618  GLU LEU PHE ARG ASN VAL LEU ALA GLU CYS THR TYR THR          
SEQRES  32 B  618  GLU VAL MET THR ASN ALA LEU LEU SER LYS ARG GLU ASN          
SEQRES  33 B  618  TYR ASP CYS MET LEU ARG LYS HIS ARG SER TYR ASP ASP          
SEQRES  34 B  618  ARG LYS ILE ASN LEU ASP GLU TYR ASN PRO LEU ALA PRO          
SEQRES  35 B  618  PRO VAL GLN ILE MET ASN SER LYS THR SER GLU TYR GLU          
SEQRES  36 B  618  ILE VAL ARG THR SER LEU ILE VAL ASN MET LEU LYS PHE          
SEQRES  37 B  618  VAL SER ALA ASN LYS HIS ARG GLU LEU PRO LEU ARG PHE          
SEQRES  38 B  618  PHE GLU ILE GLY ASP VAL SER TYR THR THR TYR ASP ARG          
SEQRES  39 B  618  THR ASP THR ASN ALA VAL ASN LYS ARG TYR LEU SER VAL          
SEQRES  40 B  618  ILE PHE ALA ASP LYS PHE THR ALA GLY LEU GLU GLU ALA          
SEQRES  41 B  618  HIS GLY MET LEU GLU THR VAL LEU LYS GLU PHE GLN LEU          
SEQRES  42 B  618  PHE SER ASP TYR LYS ILE GLU GLU LYS SER LYS GLU ASN          
SEQRES  43 B  618  VAL ALA ILE ARG SER ASP VAL PHE TYR LYS LEU VAL PRO          
SEQRES  44 B  618  LYS GLU ASP PRO SER PHE LEU ASN GLU ARG VAL VAL ASP          
SEQRES  45 B  618  ILE VAL LEU CYS PRO HIS ASN LEU LYS PHE GLY ILE MET          
SEQRES  46 B  618  GLY ILE ILE HIS PRO LYS VAL LEU GLU ASN PHE SER ILE          
SEQRES  47 B  618  ASP ILE PRO VAL SER VAL ILE GLU ILE ASN ILE GLU THR          
SEQRES  48 B  618  ILE MET ASP VAL LEU MET MET                                  
HET    FB9  A 601      42                                                       
HET     MG  B 701       1                                                       
HETNAM     FB9 (3S,4R,8R,9R,10S)-N-(4-CYCLOPROPYLOXYPHENYL)-10-                 
HETNAM   2 FB9  (METHOXYMETHYL)-3,4-BIS(OXIDANYL)-9-[4-(2-                      
HETNAM   3 FB9  PHENYLETHYNYL)PHENYL]-1,6-DIAZABICYCLO[6.2.0]DECANE-6-          
HETNAM   4 FB9  CARBOXAMIDE                                                     
HETNAM      MG MAGNESIUM ION                                                    
FORMUL   3  FB9    C34 H37 N3 O5                                                
FORMUL   4   MG    MG 2+                                                        
HELIX    1 AA1 HIS A  304  LEU A  320  1                                  17    
HELIX    2 AA2 SER A  334  PHE A  338  1                                   5    
HELIX    3 AA3 HIS A  347  ASP A  351  5                                   5    
HELIX    4 AA4 ASP A  370  GLY A  384  1                                  15    
HELIX    5 AA5 GLU A  396  LYS A  401  1                                   6    
HELIX    6 AA6 THR A  409  GLY A  428  1                                  20    
HELIX    7 AA7 GLY A  468  TYR A  482  1                                  15    
HELIX    8 AA8 ARG A  524  GLY A  532  1                                   9    
HELIX    9 AA9 LEU A  546  TYR A  554  1                                   9    
HELIX   10 AB1 ASN A  558  LEU A  562  5                                   5    
HELIX   11 AB2 GLU B   20  GLY B   32  1                                  13    
HELIX   12 AB3 ARG B   55  VAL B   59  5                                   5    
HELIX   13 AB4 CYS B   60  GLY B   73  1                                  14    
HELIX   14 AB5 GLU B  101  ASP B  104  5                                   4    
HELIX   15 AB6 GLU B  122  ASN B  138  1                                  17    
HELIX   16 AB7 ASP B  154  ILE B  156  5                                   3    
HELIX   17 AB8 GLU B  166  LYS B  169  5                                   4    
HELIX   18 AB9 ASN B  185  GLN B  191  1                                   7    
HELIX   19 AC1 LEU B  196  SER B  204  1                                   9    
HELIX   20 AC2 ASP B  248  GLU B  265  1                                  18    
HELIX   21 AC3 HIS B  305  GLY B  314  1                                  10    
HELIX   22 AC4 SER B  319  ASP B  322  5                                   4    
HELIX   23 AC5 VAL B  323  MET B  330  1                                   8    
HELIX   24 AC6 HIS B  355  GLY B  368  1                                  14    
HELIX   25 AC7 ASN B  383  GLU B  398  1                                  16    
HELIX   26 AC8 SER B  411  TYR B  416  1                                   6    
HELIX   27 AC9 LEU B  460  LYS B  472  1                                  13    
HELIX   28 AD1 GLU B  517  PHE B  530  1                                  14    
HELIX   29 AD2 SER B  534  GLU B  544  1                                  11    
HELIX   30 AD3 HIS B  588  PHE B  595  1                                   8    
HELIX   31 AD4 ILE B  608  MET B  612  1                                   5    
HELIX   32 AD5 ASP B  613  LEU B  615  5                                   3    
SHEET    1 AA1 7 GLU A 323  GLU A 324  0                                        
SHEET    2 AA1 7 LYS A 433  PHE A 442  1  O  LYS A 434   N  GLU A 323           
SHEET    3 AA1 7 GLU A 454  ARG A 465 -1  O  GLN A 457   N  ASP A 439           
SHEET    4 AA1 7 VAL A 537  SER A 545 -1  O  LEU A 544   N  VAL A 458           
SHEET    5 AA1 7 TRP A 514  PHE A 523 -1  N  ASN A 519   O  GLY A 543           
SHEET    6 AA1 7 THR A 498  TYR A 507 -1  N  GLY A 506   O  LEU A 515           
SHEET    7 AA1 7 LEU A 488  PRO A 492 -1  N  ARG A 489   O  TYR A 505           
SHEET    1 AA2 2 VAL A 331  SER A 333  0                                        
SHEET    2 AA2 2 ASN A 403  LEU A 405 -1  O  VAL A 404   N  GLU A 332           
SHEET    1 AA3 3 THR B   3  VAL B   6  0                                        
SHEET    2 AA3 3 ILE B  46  GLU B  50 -1  O  TYR B  47   N  VAL B   6           
SHEET    3 AA3 3 GLU B  34  GLU B  39 -1  N  ASP B  37   O  LYS B  48           
SHEET    1 AA4 6 ILE B 219  SER B 221  0                                        
SHEET    2 AA4 6 PHE B 209  ASP B 214 -1  N  ILE B 212   O  LEU B 220           
SHEET    3 AA4 6 VAL B 160  GLU B 165 -1  N  GLU B 165   O  PHE B 209           
SHEET    4 AA4 6 MET B  97  VAL B  99  1  N  ARG B  98   O  TYR B 162           
SHEET    5 AA4 6 VAL B 278  TYR B 280  1  O  GLN B 279   N  MET B  97           
SHEET    6 AA4 6 GLY B 291  TYR B 292 -1  O  TYR B 292   N  VAL B 278           
SHEET    1 AA5 3 TYR B 109  LEU B 115  0                                        
SHEET    2 AA5 3 LEU B 240  ALA B 246 -1  O  ILE B 242   N  ALA B 113           
SHEET    3 AA5 3 LEU B 146  ASP B 152 -1  N  HIS B 151   O  PHE B 241           
SHEET    1 AA6 2 ASN B 171  PHE B 172  0                                        
SHEET    2 AA6 2 VAL B 181  ASN B 182 -1  O  VAL B 181   N  PHE B 172           
SHEET    1 AA7 2 THR B 333  ASP B 338  0                                        
SHEET    2 AA7 2 THR B 341  ASP B 345 -1  O  ASP B 345   N  THR B 333           
SHEET    1 AA8 7 THR B 402  VAL B 404  0                                        
SHEET    2 AA8 7 LEU B 478  THR B 489  1  O  ARG B 479   N  THR B 402           
SHEET    3 AA8 7 ALA B 498  ALA B 509 -1  O  SER B 505   N  GLU B 482           
SHEET    4 AA8 7 VAL B 601  ASN B 607 -1  O  ILE B 604   N  VAL B 506           
SHEET    5 AA8 7 LEU B 579  ILE B 587 -1  N  ILE B 583   O  GLU B 605           
SHEET    6 AA8 7 PHE B 564  CYS B 575 -1  N  ILE B 572   O  PHE B 581           
SHEET    7 AA8 7 PHE B 553  PRO B 558 -1  N  VAL B 557   O  ASP B 571           
SHEET    1 AA9 2 LEU B 409  LEU B 410  0                                        
SHEET    2 AA9 2 ILE B 455  VAL B 456 -1  O  ILE B 455   N  LEU B 410           
LINK         OE2 GLU A 499                MG    MG B 701     1555   1555  2.46  
LINK         OE1 GLU B 361                MG    MG B 701     1555   1555  2.15  
LINK         OE2 GLU B 361                MG    MG B 701     1555   1555  2.56  
CISPEP   1 GLU A  499    PRO A  500          0        -6.09                     
CISPEP   2 PHE B  158    PRO B  159          0         0.99                     
CISPEP   3 TYR B  294    PRO B  295          0       -10.69                     
CISPEP   4 LEU B  476    PRO B  477          0        -3.05                     
CISPEP   5 CYS B  575    PRO B  576          0         5.87                     
CRYST1  136.523   74.071  121.682  90.00  90.00  90.00 P 21 21 2     4          
ORIGX1      1.000000  0.000000  0.000000        0.00000                         
ORIGX2      0.000000  1.000000  0.000000        0.00000                         
ORIGX3      0.000000  0.000000  1.000000        0.00000                         
SCALE1      0.007325  0.000000  0.000000        0.00000                         
SCALE2      0.000000  0.013501  0.000000        0.00000                         
SCALE3      0.000000  0.000000  0.008218        0.00000                         
ATOM      1  N   LEU A 271      -2.245 -20.125 -20.689  1.00121.48           N  
ANISOU    1  N   LEU A 271    15743  16602  13812  -2758   1130  -2501       N  
ATOM      2  CA  LEU A 271      -1.392 -19.225 -19.902  1.00123.10           C  
ANISOU    2  CA  LEU A 271    15972  16755  14046  -2674   1090  -2381       C  
ATOM      3  C   LEU A 271      -2.084 -18.745 -18.609  1.00124.89           C  
ANISOU    3  C   LEU A 271    16251  16779  14421  -2392    914  -2126       C  
ATOM      4  O   LEU A 271      -1.554 -18.957 -17.519  1.00132.25           O  
ANISOU    4  O   LEU A 271    17092  17583  15575  -2182    947  -2123       O  
ATOM      5  CB  LEU A 271      -0.945 -18.023 -20.750  1.00105.02           C  
ANISOU    5  CB  LEU A 271    13829  14638  11437  -2954   1038  -2302       C  
ATOM      6  N   THR A 272      -3.256 -18.111 -18.731  1.00120.99           N  
ANISOU    6  N   THR A 272    15898  16260  13814  -2397    727  -1923       N  
ATOM      7  CA  THR A 272      -4.028 -17.602 -17.596  1.00122.26           C  
ANISOU    7  CA  THR A 272    16108  16244  14102  -2158    561  -1700       C  
ATOM      8  C   THR A 272      -5.463 -17.395 -18.077  1.00133.36           C  
ANISOU    8  C   THR A 272    17618  17641  15412  -2197    400  -1578       C  
ATOM      9  O   THR A 272      -5.694 -17.138 -19.262  1.00133.47           O  
ANISOU    9  O   THR A 272    17717  17795  15199  -2439    364  -1586       O  
ATOM     10  CB  THR A 272      -3.431 -16.286 -17.022  1.00125.35           C  
ANISOU   10  CB  THR A 272    16582  16607  14438  -2135    464  -1526       C  
ATOM     11  OG1 THR A 272      -2.172 -16.538 -16.375  1.00135.30           O  
ANISOU   11  OG1 THR A 272    17731  17845  15830  -2053    601  -1630       O  
ATOM     12  CG2 THR A 272      -4.357 -15.621 -15.995  1.00112.74           C  
ANISOU   12  CG2 THR A 272    15047  14846  12943  -1928    281  -1303       C  
ATOM     13  N   TYR A 273      -6.422 -17.521 -17.151  1.00134.80           N  
ANISOU   13  N   TYR A 273    17788  17662  15768  -1970    304  -1469       N  
ATOM     14  CA  TYR A 273      -7.848 -17.404 -17.456  1.00133.28           C  
ANISOU   14  CA  TYR A 273    17668  17434  15538  -1969    151  -1365       C  
ATOM     15  C   TYR A 273      -8.206 -15.981 -17.905  1.00140.43           C  
ANISOU   15  C   TYR A 273    18732  18370  16256  -2097    -59  -1161       C  
ATOM     16  O   TYR A 273      -7.412 -15.039 -17.794  1.00154.09           O  
ANISOU   16  O   TYR A 273    20519  20125  17904  -2154    -92  -1079       O  
ATOM     17  CB  TYR A 273      -8.689 -17.805 -16.241  1.00120.16           C  
ANISOU   17  CB  TYR A 273    15945  15592  14117  -1697    109  -1307       C  
ATOM     18  N   LEU A 274      -9.430 -15.833 -18.421  1.00138.96           N  
ANISOU   18  N   LEU A 274    18613  18171  16013  -2144   -211  -1077       N  
ATOM     19  CA  LEU A 274      -9.889 -14.569 -18.989  1.00129.39           C  
ANISOU   19  CA  LEU A 274    17548  16977  14637  -2284   -438   -883       C  
ATOM     20  C   LEU A 274     -11.384 -14.413 -18.744  1.00128.25           C  
ANISOU   20  C   LEU A 274    17424  16706  14601  -2164   -624   -767       C  
ATOM     21  O   LEU A 274     -12.070 -15.351 -18.327  1.00120.61           O  
ANISOU   21  O   LEU A 274    16366  15671  13791  -2014   -561   -853       O  
ATOM     22  CB  LEU A 274      -9.585 -14.481 -20.492  1.00123.88           C  
ANISOU   22  CB  LEU A 274    16938  16477  13653  -2617   -436   -925       C  
ATOM     23  N   LEU A 275     -11.885 -13.197 -19.011  1.00127.01           N  
ANISOU   23  N   LEU A 275    17380  16510  14366  -2235   -863   -572       N  
ATOM     24  CA  LEU A 275     -13.322 -12.926 -18.941  1.00123.48           C  
ANISOU   24  CA  LEU A 275    16952  15945  14018  -2152  -1069   -463       C  
ATOM     25  C   LEU A 275     -14.116 -13.776 -19.930  1.00136.70           C  
ANISOU   25  C   LEU A 275    18627  17702  15612  -2275  -1070   -544       C  
ATOM     26  O   LEU A 275     -15.311 -14.008 -19.707  1.00140.87           O  
ANISOU   26  O   LEU A 275    19119  18130  16274  -2157  -1167   -523       O  
ATOM     27  CB  LEU A 275     -13.600 -11.430 -19.195  1.00103.16           C  
ANISOU   27  CB  LEU A 275    14501  13316  11379  -2239  -1341   -242       C  
ATOM     28  CG  LEU A 275     -13.476 -10.860 -20.630  1.00 92.43           C  
ANISOU   28  CG  LEU A 275    13285  12093   9740  -2563  -1482   -149       C  
ATOM     29  CD1 LEU A 275     -14.823 -10.680 -21.312  1.00 77.84           C  
ANISOU   29  CD1 LEU A 275    11490  10202   7884  -2632  -1722    -47       C  
ATOM     30  CD2 LEU A 275     -12.707  -9.551 -20.687  1.00 95.37           C  
ANISOU   30  CD2 LEU A 275    13764  12467  10006  -2673  -1602      7       C  
ATOM     31  N   ILE A 276     -13.475 -14.249 -21.006  1.00138.25           N  
ANISOU   31  N   ILE A 276    18855  18083  15590  -2516   -956   -650       N  
ATOM     32  CA  ILE A 276     -14.163 -14.987 -22.062  1.00130.85           C  
ANISOU   32  CA  ILE A 276    17929  17248  14540  -2675   -960   -729       C  
ATOM     33  C   ILE A 276     -14.141 -16.500 -21.858  1.00135.49           C  
ANISOU   33  C   ILE A 276    18379  17858  15243  -2575   -716   -960       C  
ATOM     34  O   ILE A 276     -14.959 -17.209 -22.465  1.00149.22           O  
ANISOU   34  O   ILE A 276    20102  19636  16960  -2633   -723  -1029       O  
ATOM     35  CB  ILE A 276     -13.546 -14.674 -23.439  1.00117.46           C  
ANISOU   35  CB  ILE A 276    16349  15758  12522  -3033   -974   -728       C  
ATOM     36  CG1 ILE A 276     -12.115 -15.229 -23.528  1.00121.24           C  
ANISOU   36  CG1 ILE A 276    16768  16373  12924  -3118   -697   -921       C  
ATOM     37  CG2 ILE A 276     -13.546 -13.180 -23.698  1.00105.55           C  
ANISOU   37  CG2 ILE A 276    14987  14223  10893  -3156  -1232   -484       C  
ATOM     38  CD1 ILE A 276     -11.813 -16.028 -24.813  1.00124.44           C  
ANISOU   38  CD1 ILE A 276    17176  16998  13106  -3408   -553  -1105       C  
ATOM     39  N   LYS A 277     -13.235 -17.013 -21.027  1.00131.21           N  
ANISOU   39  N   LYS A 277    17736  17287  14833  -2429   -512  -1078       N  
ATOM     40  CA  LYS A 277     -12.965 -18.448 -20.935  1.00121.15           C  
ANISOU   40  CA  LYS A 277    16328  16041  13662  -2369   -274  -1307       C  
ATOM     41  C   LYS A 277     -13.724 -19.122 -19.791  1.00132.63           C  
ANISOU   41  C   LYS A 277    17680  17321  15393  -2080   -252  -1323       C  
ATOM     42  O   LYS A 277     -13.166 -19.955 -19.069  1.00125.06           O  
ANISOU   42  O   LYS A 277    16609  16313  14597  -1940    -77  -1447       O  
ATOM     43  CB  LYS A 277     -11.459 -18.690 -20.810  1.00 97.63           C  
ANISOU   43  CB  LYS A 277    13291  13137  10669  -2409    -69  -1441       C  
ATOM     44  CG  LYS A 277     -10.645 -18.193 -21.998  1.00 77.08           C  
ANISOU   44  CG  LYS A 277    10775  10732   7782  -2725    -48  -1471       C  
ATOM     45  N   ASN A 278     -15.000 -18.788 -19.599  1.00136.57           N  
ANISOU   45  N   ASN A 278    18212  17722  15956  -1996   -432  -1201       N  
ATOM     46  CA  ASN A 278     -15.896 -19.552 -18.738  1.00134.10           C  
ANISOU   46  CA  ASN A 278    17805  17275  15873  -1773   -405  -1241       C  
ATOM     47  C   ASN A 278     -17.046 -20.064 -19.602  1.00136.28           C  
ANISOU   47  C   ASN A 278    18091  17590  16099  -1863   -472  -1279       C  
ATOM     48  O   ASN A 278     -17.811 -19.261 -20.152  1.00141.96           O  
ANISOU   48  O   ASN A 278    18899  18313  16725  -1953   -682  -1146       O  
ATOM     49  CB  ASN A 278     -16.401 -18.704 -17.565  1.00128.02           C  
ANISOU   49  CB  ASN A 278    17041  16341  15258  -1572   -541  -1086       C  
ATOM     50  N   GLU A 279     -17.148 -21.400 -19.717  1.00138.13           N  
ANISOU   50  N   GLU A 279    18230  17847  16405  -1840   -303  -1459       N  
ATOM     51  CA  GLU A 279     -17.953 -22.242 -20.637  1.00128.60           C  
ANISOU   51  CA  GLU A 279    17006  16712  15143  -1949   -288  -1565       C  
ATOM     52  C   GLU A 279     -17.180 -22.560 -21.918  1.00127.30           C  
ANISOU   52  C   GLU A 279    16868  16746  14756  -2220   -181  -1695       C  
ATOM     53  O   GLU A 279     -17.694 -23.315 -22.755  1.00119.46           O  
ANISOU   53  O   GLU A 279    15856  15836  13698  -2339   -142  -1810       O  
ATOM     54  CB  GLU A 279     -19.325 -21.649 -21.016  1.00127.35           C  
ANISOU   54  CB  GLU A 279    16918  16519  14951  -1977   -526  -1429       C  
ATOM     55  CG  GLU A 279     -19.349 -20.855 -22.328  1.00128.18           C  
ANISOU   55  CG  GLU A 279    17153  16762  14789  -2252   -682  -1340       C  
ATOM     56  CD  GLU A 279     -20.666 -20.152 -22.553  1.00127.51           C  
ANISOU   56  CD  GLU A 279    17129  16605  14715  -2252   -952  -1180       C  
ATOM     57  OE1 GLU A 279     -21.044 -19.945 -23.723  1.00125.22           O  
ANISOU   57  OE1 GLU A 279    16923  16424  14232  -2478  -1077  -1141       O  
ATOM     58  OE2 GLU A 279     -21.327 -19.812 -21.550  1.00127.71           O  
ANISOU   58  OE2 GLU A 279    17113  16464  14946  -2033  -1041  -1101       O  
ATOM     59  N   GLU A 280     -15.964 -22.028 -22.095  1.00132.68           N  
ANISOU   59  N   GLU A 280    17585  17511  15318  -2329   -123  -1695       N  
ATOM     60  CA  GLU A 280     -15.155 -22.294 -23.281  1.00135.47           C  
ANISOU   60  CA  GLU A 280    17955  18065  15453  -2605     -3  -1839       C  
ATOM     61  C   GLU A 280     -13.685 -22.571 -22.965  1.00142.30           C  
ANISOU   61  C   GLU A 280    18741  18965  16360  -2597    206  -1978       C  
ATOM     62  O   GLU A 280     -12.865 -22.602 -23.890  1.00142.23           O  
ANISOU   62  O   GLU A 280    18747  19129  16164  -2838    309  -2098       O  
ATOM     63  CB  GLU A 280     -15.257 -21.126 -24.270  1.00130.56           C  
ANISOU   63  CB  GLU A 280    17495  17563  14547  -2863   -194  -1682       C  
ATOM     64  CG  GLU A 280     -16.394 -21.264 -25.263  1.00126.36           C  
ANISOU   64  CG  GLU A 280    17026  17101  13883  -3022   -327  -1656       C  
ATOM     65  CD  GLU A 280     -16.377 -20.184 -26.327  1.00127.28           C  
ANISOU   65  CD  GLU A 280    17309  17350  13702  -3317   -517  -1503       C  
ATOM     66  OE1 GLU A 280     -15.307 -19.572 -26.557  1.00122.51           O  
ANISOU   66  OE1 GLU A 280    16761  16839  12947  -3462   -478  -1486       O  
ATOM     67  OE2 GLU A 280     -17.445 -19.946 -26.931  1.00132.71           O  
ANISOU   67  OE2 GLU A 280    18071  18045  14309  -3409   -715  -1396       O  
ATOM     68  N   TYR A 281     -13.328 -22.779 -21.694  1.00140.80           N  
ANISOU   68  N   TYR A 281    18465  18621  16411  -2340    269  -1970       N  
ATOM     69  CA  TYR A 281     -11.947 -23.063 -21.302  1.00136.92           C  
ANISOU   69  CA  TYR A 281    17886  18141  15996  -2310    450  -2096       C  
ATOM     70  C   TYR A 281     -11.541 -24.524 -21.498  1.00133.80           C  
ANISOU   70  C   TYR A 281    17336  17767  15736  -2307    675  -2367       C  
ATOM     71  O   TYR A 281     -10.349 -24.835 -21.383  1.00132.84           O  
ANISOU   71  O   TYR A 281    17126  17672  15677  -2319    832  -2508       O  
ATOM     72  CB  TYR A 281     -11.727 -22.686 -19.829  1.00128.42           C  
ANISOU   72  CB  TYR A 281    16783  16886  15124  -2043    409  -1967       C  
ATOM     73  CG  TYR A 281     -12.471 -23.588 -18.857  1.00127.93           C  
ANISOU   73  CG  TYR A 281    16628  16659  15321  -1800    431  -1984       C  
ATOM     74  CD1 TYR A 281     -13.844 -23.451 -18.667  1.00126.01           C  
ANISOU   74  CD1 TYR A 281    16430  16340  15109  -1720    284  -1868       C  
ATOM     75  CD2 TYR A 281     -11.808 -24.586 -18.140  1.00126.99           C  
ANISOU   75  CD2 TYR A 281    16372  16456  15420  -1661    590  -2118       C  
ATOM     76  CE1 TYR A 281     -14.535 -24.272 -17.792  1.00126.29           C  
ANISOU   76  CE1 TYR A 281    16384  16235  15365  -1519    311  -1889       C  
ATOM     77  CE2 TYR A 281     -12.498 -25.416 -17.257  1.00125.44           C  
ANISOU   77  CE2 TYR A 281    16102  16110  15448  -1461    600  -2121       C  
ATOM     78  CZ  TYR A 281     -13.859 -25.248 -17.091  1.00127.68           C  
ANISOU   78  CZ  TYR A 281    16440  16335  15736  -1397    467  -2008       C  
ATOM     79  OH  TYR A 281     -14.565 -26.051 -16.228  1.00133.05           O  
ANISOU   79  OH  TYR A 281    17053  16879  16622  -1219    481  -2013       O  
ATOM     80  N   LYS A 282     -12.484 -25.429 -21.783  1.00123.72           N  
ANISOU   80  N   LYS A 282    16015  16472  14522  -2289    692  -2450       N  
ATOM     81  CA  LYS A 282     -12.155 -26.849 -21.724  1.00100.61           C  
ANISOU   81  CA  LYS A 282    12924  13513  11788  -2232    892  -2693       C  
ATOM     82  C   LYS A 282     -11.284 -27.289 -22.897  1.00112.59           C  
ANISOU   82  C   LYS A 282    14387  15219  13173  -2488   1067  -2941       C  
ATOM     83  O   LYS A 282     -10.508 -28.243 -22.755  1.00125.65           O  
ANISOU   83  O   LYS A 282    15887  16845  15008  -2446   1250  -3158       O  
ATOM     84  CB  LYS A 282     -13.435 -27.679 -21.664  1.00 83.12           C  
ANISOU   84  CB  LYS A 282    10678  11220   9683  -2139    859  -2711       C  
ATOM     85  N   LYS A 283     -11.370 -26.601 -24.041  1.00113.82           N  
ANISOU   85  N   LYS A 283    14661  15564  13022  -2763   1010  -2916       N  
ATOM     86  CA  LYS A 283     -10.760 -27.048 -25.299  1.00102.97           C  
ANISOU   86  CA  LYS A 283    13245  14399  11478  -3055   1175  -3164       C  
ATOM     87  C   LYS A 283      -9.407 -26.397 -25.573  1.00118.60           C  
ANISOU   87  C   LYS A 283    15236  16500  13325  -3215   1259  -3219       C  
ATOM     88  O   LYS A 283      -9.093 -26.098 -26.731  1.00113.05           O  
ANISOU   88  O   LYS A 283    14595  16013  12346  -3529   1302  -3305       O  
ATOM     89  CB  LYS A 283     -11.709 -26.785 -26.468  1.00 83.64           C  
ANISOU   89  CB  LYS A 283    10924  12106   8752  -3301   1066  -3116       C  
ATOM     90  N   TYR A 284      -8.576 -26.169 -24.550  1.00130.33           N  
ANISOU   90  N   TYR A 284    16665  17864  14992  -3023   1287  -3177       N  
ATOM     91  CA  TYR A 284      -7.353 -25.387 -24.722  1.00142.97           C  
ANISOU   91  CA  TYR A 284    18292  19569  16462  -3161   1339  -3192       C  
ATOM     92  C   TYR A 284      -6.192 -26.029 -23.962  1.00151.85           C  
ANISOU   92  C   TYR A 284    19234  20595  17866  -3000   1512  -3367       C  
ATOM     93  O   TYR A 284      -6.360 -27.003 -23.218  1.00149.90           O  
ANISOU   93  O   TYR A 284    18855  20182  17918  -2771   1565  -3440       O  
ATOM     94  CB  TYR A 284      -7.551 -23.930 -24.263  1.00140.34           C  
ANISOU   94  CB  TYR A 284    18133  19194  15996  -3120   1118  -2868       C  
ATOM     95  CG  TYR A 284      -8.467 -23.077 -25.131  1.00140.30           C  
ANISOU   95  CG  TYR A 284    18316  19298  15692  -3327    924  -2686       C  
ATOM     96  CD1 TYR A 284      -9.843 -23.299 -25.162  1.00145.02           C  
ANISOU   96  CD1 TYR A 284    18960  19827  16315  -3252    787  -2582       C  
ATOM     97  CD2 TYR A 284      -7.961 -22.025 -25.889  1.00138.02           C  
ANISOU   97  CD2 TYR A 284    18161  19173  15106  -3597    864  -2606       C  
ATOM     98  CE1 TYR A 284     -10.682 -22.523 -25.943  1.00147.77           C  
ANISOU   98  CE1 TYR A 284    19472  20260  16415  -3437    588  -2409       C  
ATOM     99  CE2 TYR A 284      -8.795 -21.235 -26.671  1.00142.00           C  
ANISOU   99  CE2 TYR A 284    18842  19762  15350  -3793    658  -2418       C  
ATOM    100  CZ  TYR A 284     -10.157 -21.491 -26.691  1.00149.10           C  
ANISOU  100  CZ  TYR A 284    19774  20581  16295  -3706    516  -2320       C  
ATOM    101  OH  TYR A 284     -11.006 -20.722 -27.456  1.00155.45           O  
ANISOU  101  OH  TYR A 284    20744  21453  16865  -3894    291  -2129       O  
ATOM    102  N   GLN A 285      -5.006 -25.440 -24.152  1.00164.50           N  
ANISOU  102  N   GLN A 285    20833  22299  19370  -3130   1587  -3424       N  
ATOM    103  CA  GLN A 285      -3.752 -25.873 -23.539  1.00161.71           C  
ANISOU  103  CA  GLN A 285    20311  21874  19257  -3017   1741  -3592       C  
ATOM    104  C   GLN A 285      -3.436 -24.990 -22.330  1.00164.68           C  
ANISOU  104  C   GLN A 285    20745  22105  19720  -2801   1610  -3343       C  
ATOM    105  O   GLN A 285      -3.353 -23.766 -22.458  1.00173.01           O  
ANISOU  105  O   GLN A 285    21954  23234  20547  -2903   1495  -3155       O  
ATOM    106  CB  GLN A 285      -2.612 -25.795 -24.563  1.00153.27           C  
ANISOU  106  CB  GLN A 285    19189  21025  18022  -3318   1924  -3843       C  
ATOM    107  CG  GLN A 285      -1.187 -25.919 -24.003  1.00139.15           C  
ANISOU  107  CG  GLN A 285    17245  19187  16439  -3237   2060  -3995       C  
ATOM    108  CD  GLN A 285      -0.132 -25.316 -24.930  1.00126.43           C  
ANISOU  108  CD  GLN A 285    15649  17809  14579  -3555   2184  -4146       C  
ATOM    109  OE1 GLN A 285      -0.162 -24.124 -25.234  1.00124.80           O  
ANISOU  109  OE1 GLN A 285    15627  17713  14078  -3711   2069  -3948       O  
ATOM    110  NE2 GLN A 285       0.788 -26.150 -25.403  1.00122.74           N  
ANISOU  110  NE2 GLN A 285    14983  17417  14236  -3665   2417  -4507       N  
ATOM    111  N   VAL A 286      -3.251 -25.609 -21.164  1.00153.84           N  
ANISOU  111  N   VAL A 286    19251  20527  18675  -2517   1623  -3342       N  
ATOM    112  CA  VAL A 286      -2.799 -24.912 -19.951  1.00138.17           C  
ANISOU  112  CA  VAL A 286    17293  18406  16800  -2315   1527  -3145       C  
ATOM    113  C   VAL A 286      -1.311 -25.238 -19.792  1.00138.65           C  
ANISOU  113  C   VAL A 286    17191  18470  17018  -2319   1689  -3353       C  
ATOM    114  O   VAL A 286      -0.924 -26.265 -19.228  1.00125.12           O  
ANISOU  114  O   VAL A 286    15305  16622  15613  -2159   1774  -3495       O  
ATOM    115  CB  VAL A 286      -3.646 -25.269 -18.708  1.00123.60           C  
ANISOU  115  CB  VAL A 286    15442  16337  15185  -2016   1409  -2972       C  
ATOM    116  CG1 VAL A 286      -3.842 -26.780 -18.502  1.00121.36           C  
ANISOU  116  CG1 VAL A 286    14990  15938  15185  -1894   1510  -3156       C  
ATOM    117  CG2 VAL A 286      -3.110 -24.577 -17.416  1.00116.30           C  
ANISOU  117  CG2 VAL A 286    14536  15280  14372  -1822   1321  -2785       C  
ATOM    118  N   LYS A 287      -0.457 -24.363 -20.349  1.00140.48           N  
ANISOU  118  N   LYS A 287    17477  18862  17039  -2520   1730  -3379       N  
ATOM    119  CA  LYS A 287       0.993 -24.471 -20.183  1.00137.42           C  
ANISOU  119  CA  LYS A 287    16946  18487  16781  -2533   1871  -3561       C  
ATOM    120  C   LYS A 287       1.340 -24.663 -18.717  1.00131.49           C  
ANISOU  120  C   LYS A 287    16114  17507  16341  -2223   1809  -3453       C  
ATOM    121  O   LYS A 287       0.609 -24.223 -17.833  1.00141.48           O  
ANISOU  121  O   LYS A 287    17485  18646  17623  -2044   1642  -3186       O  
ATOM    122  CB  LYS A 287       1.708 -23.207 -20.708  1.00130.31           C  
ANISOU  122  CB  LYS A 287    16162  17761  15587  -2756   1866  -3504       C  
ATOM    123  N   LYS A 288       2.434 -25.369 -18.458  1.00123.42           N  
ANISOU  123  N   LYS A 288    14892  16427  15575  -2166   1941  -3671       N  
ATOM    124  CA  LYS A 288       2.901 -25.521 -17.088  1.00114.37           C  
ANISOU  124  CA  LYS A 288    13667  15071  14716  -1898   1875  -3568       C  
ATOM    125  C   LYS A 288       3.300 -24.157 -16.528  1.00 99.15           C  
ANISOU  125  C   LYS A 288    11876  13164  12633  -1881   1766  -3335       C  
ATOM    126  O   LYS A 288       3.792 -23.286 -17.252  1.00 91.66           O  
ANISOU  126  O   LYS A 288    11004  12391  11434  -2092   1805  -3358       O  
ATOM    127  CB  LYS A 288       4.085 -26.503 -17.037  1.00121.70           C  
ANISOU  127  CB  LYS A 288    14344  15939  15958  -1865   2030  -3865       C  
ATOM    128  N   TYR A 289       3.038 -23.960 -15.241  1.00 89.58           N  
ANISOU  128  N   TYR A 289    10701  11776  11558  -1644   1626  -3106       N  
ATOM    129  CA  TYR A 289       3.532 -22.811 -14.502  1.00 76.85           C  
ANISOU  129  CA  TYR A 289     9181  10148   9871  -1589   1530  -2906       C  
ATOM    130  C   TYR A 289       4.691 -23.268 -13.628  1.00 76.17           C  
ANISOU  130  C   TYR A 289     8926   9936  10079  -1443   1572  -2989       C  
ATOM    131  O   TYR A 289       4.534 -24.175 -12.801  1.00 87.90           O  
ANISOU  131  O   TYR A 289    10313  11243  11843  -1250   1538  -2982       O  
ATOM    132  CB  TYR A 289       2.439 -22.184 -13.634  1.00 79.86           C  
ANISOU  132  CB  TYR A 289     9723  10430  10190  -1440   1342  -2596       C  
ATOM    133  CG  TYR A 289       2.864 -20.911 -12.914  1.00 93.32           C  
ANISOU  133  CG  TYR A 289    11531  12126  11799  -1397   1241  -2390       C  
ATOM    134  CD1 TYR A 289       3.605 -20.970 -11.736  1.00 96.49           C  
ANISOU  134  CD1 TYR A 289    11855  12397  12410  -1224   1215  -2338       C  
ATOM    135  CD2 TYR A 289       2.510 -19.648 -13.401  1.00 95.57           C  
ANISOU  135  CD2 TYR A 289    11993  12527  11791  -1534   1158  -2241       C  
ATOM    136  CE1 TYR A 289       3.996 -19.813 -11.071  1.00102.24           C  
ANISOU  136  CE1 TYR A 289    12675  13121  13051  -1189   1128  -2159       C  
ATOM    137  CE2 TYR A 289       2.892 -18.483 -12.733  1.00 95.25           C  
ANISOU  137  CE2 TYR A 289    12043  12470  11680  -1492   1065  -2060       C  
ATOM    138  CZ  TYR A 289       3.634 -18.577 -11.568  1.00 97.70           C  
ANISOU  138  CZ  TYR A 289    12268  12659  12194  -1320   1058  -2026       C  
ATOM    139  OH  TYR A 289       4.025 -17.448 -10.889  1.00 90.14           O  
ANISOU  139  OH  TYR A 289    11392  11687  11169  -1281    972  -1857       O  
ATOM    140  N   ASN A 290       5.847 -22.635 -13.803  1.00 73.76           N  
ANISOU  140  N   ASN A 290     8591   9719   9715  -1541   1636  -3062       N  
ATOM    141  CA  ASN A 290       7.004 -22.931 -12.963  1.00 76.86           C  
ANISOU  141  CA  ASN A 290     8827   9995  10380  -1409   1658  -3127       C  
ATOM    142  C   ASN A 290       6.823 -22.190 -11.646  1.00 71.65           C  
ANISOU  142  C   ASN A 290     8277   9215   9732  -1226   1488  -2825       C  
ATOM    143  O   ASN A 290       7.291 -21.068 -11.473  1.00 81.67           O  
ANISOU  143  O   ASN A 290     9638  10550  10843  -1273   1449  -2711       O  
ATOM    144  CB  ASN A 290       8.308 -22.552 -13.661  1.00 89.86           C  
ANISOU  144  CB  ASN A 290    10389  11788  11965  -1590   1799  -3337       C  
ATOM    145  CG  ASN A 290       9.548 -22.797 -12.784  1.00 96.18           C  
ANISOU  145  CG  ASN A 290    11021  12465  13059  -1452   1811  -3405       C  
ATOM    146  OD1 ASN A 290       9.479 -23.481 -11.762  1.00101.07           O  
ANISOU  146  OD1 ASN A 290    11559  12883  13960  -1233   1726  -3333       O  
ATOM    147  ND2 ASN A 290      10.687 -22.249 -13.200  1.00 91.98           N  
ANISOU  147  ND2 ASN A 290    10435  12053  12460  -1592   1911  -3543       N  
ATOM    148  N   PHE A 291       6.143 -22.836 -10.698  1.00 65.19           N  
ANISOU  148  N   PHE A 291     7446   8219   9103  -1027   1389  -2701       N  
ATOM    149  CA  PHE A 291       6.082 -22.345  -9.328  1.00 63.57           C  
ANISOU  149  CA  PHE A 291     7308   7887   8959   -851   1244  -2452       C  
ATOM    150  C   PHE A 291       7.443 -22.350  -8.616  1.00 71.01           C  
ANISOU  150  C   PHE A 291     8123   8758  10099   -778   1252  -2495       C  
ATOM    151  O   PHE A 291       7.556 -21.741  -7.541  1.00 64.38           O  
ANISOU  151  O   PHE A 291     7350   7846   9266   -667   1139  -2291       O  
ATOM    152  CB  PHE A 291       5.083 -23.175  -8.518  1.00 62.66           C  
ANISOU  152  CB  PHE A 291     7194   7607   9007   -683   1151  -2338       C  
ATOM    153  CG  PHE A 291       3.649 -23.091  -9.004  1.00 68.94           C  
ANISOU  153  CG  PHE A 291     8122   8452   9621   -726   1116  -2258       C  
ATOM    154  CD1 PHE A 291       2.841 -22.010  -8.667  1.00 60.63           C  
ANISOU  154  CD1 PHE A 291     7249   7430   8357   -717   1002  -2029       C  
ATOM    155  CD2 PHE A 291       3.092 -24.122  -9.749  1.00 77.18           C  
ANISOU  155  CD2 PHE A 291     9097   9498  10730   -767   1189  -2417       C  
ATOM    156  CE1 PHE A 291       1.517 -21.940  -9.086  1.00 60.16           C  
ANISOU  156  CE1 PHE A 291     7297   7403   8157   -749    957  -1960       C  
ATOM    157  CE2 PHE A 291       1.770 -24.052 -10.173  1.00 75.56           C  
ANISOU  157  CE2 PHE A 291     9009   9335  10366   -804   1148  -2342       C  
ATOM    158  CZ  PHE A 291       0.981 -22.953  -9.838  1.00 62.52           C  
ANISOU  158  CZ  PHE A 291     7534   7711   8508   -793   1027  -2111       C  
ATOM    159  N   PHE A 292       8.475 -23.021  -9.155  1.00 85.24           N  
ANISOU  159  N   PHE A 292     9738  10575  12075   -836   1380  -2762       N  
ATOM    160  CA  PHE A 292       9.821 -22.938  -8.567  1.00 82.66           C  
ANISOU  160  CA  PHE A 292     9284  10190  11934   -780   1386  -2816       C  
ATOM    161  C   PHE A 292      10.478 -21.655  -9.070  1.00 87.68           C  
ANISOU  161  C   PHE A 292    10005  11005  12306   -938   1438  -2817       C  
ATOM    162  O   PHE A 292      11.367 -21.647  -9.924  1.00 91.12           O  
ANISOU  162  O   PHE A 292    10338  11556  12727  -1088   1579  -3052       O  
ATOM    163  CB  PHE A 292      10.681 -24.160  -8.879  1.00 73.72           C  
ANISOU  163  CB  PHE A 292     7896   8982  11131   -768   1493  -3112       C  
ATOM    164  CG  PHE A 292      12.047 -24.142  -8.179  1.00 71.72           C  
ANISOU  164  CG  PHE A 292     7495   8641  11114   -690   1475  -3162       C  
ATOM    165  CD1 PHE A 292      12.133 -24.215  -6.796  1.00 75.69           C  
ANISOU  165  CD1 PHE A 292     8003   8965  11789   -501   1311  -2947       C  
ATOM    166  CD2 PHE A 292      13.234 -24.041  -8.901  1.00 70.56           C  
ANISOU  166  CD2 PHE A 292     7204   8596  11010   -818   1619  -3426       C  
ATOM    167  CE1 PHE A 292      13.366 -24.189  -6.152  1.00 68.51           C  
ANISOU  167  CE1 PHE A 292     6961   7973  11095   -433   1278  -2982       C  
ATOM    168  CE2 PHE A 292      14.465 -24.012  -8.250  1.00 71.19           C  
ANISOU  168  CE2 PHE A 292     7142   8591  11317   -743   1594  -3473       C  
ATOM    169  CZ  PHE A 292      14.524 -24.077  -6.879  1.00 70.14           C  
ANISOU  169  CZ  PHE A 292     7020   8274  11355   -547   1417  -3243       C  
ATOM    170  N   SER A 293      10.010 -20.554  -8.514  1.00 84.65           N  
ANISOU  170  N   SER A 293     9809  10640  11715   -910   1321  -2552       N  
ATOM    171  CA  SER A 293      10.310 -19.221  -9.018  1.00 89.80           C  
ANISOU  171  CA  SER A 293    10591  11459  12071  -1067   1339  -2498       C  
ATOM    172  C   SER A 293       9.751 -18.224  -8.009  1.00 88.50           C  
ANISOU  172  C   SER A 293    10597  11239  11790   -961   1177  -2189       C  
ATOM    173  O   SER A 293       9.180 -18.606  -6.979  1.00 87.04           O  
ANISOU  173  O   SER A 293    10422  10907  11744   -786   1071  -2043       O  
ATOM    174  CB  SER A 293       9.726 -19.016 -10.420  1.00 75.82           C  
ANISOU  174  CB  SER A 293     8907   9864  10038  -1285   1421  -2591       C  
ATOM    175  OG  SER A 293       8.327 -18.820 -10.375  1.00 64.26           O  
ANISOU  175  OG  SER A 293     7600   8379   8436  -1251   1314  -2402       O  
ATOM    176  N   SER A 294       9.938 -16.945  -8.290  1.00 80.09           N  
ANISOU  176  N   SER A 294     9663  10293  10476  -1078   1159  -2098       N  
ATOM    177  CA  SER A 294       9.239 -15.897  -7.572  1.00 78.12           C  
ANISOU  177  CA  SER A 294     9587  10012  10083  -1012   1014  -1826       C  
ATOM    178  C   SER A 294       8.136 -15.340  -8.460  1.00 70.26           C  
ANISOU  178  C   SER A 294     8752   9114   8829  -1141    979  -1752       C  
ATOM    179  O   SER A 294       8.153 -15.512  -9.685  1.00 61.97           O  
ANISOU  179  O   SER A 294     7699   8191   7657  -1320   1073  -1901       O  
ATOM    180  CB  SER A 294      10.202 -14.792  -7.122  1.00 73.53           C  
ANISOU  180  CB  SER A 294     9040   9467   9432  -1034    990  -1749       C  
ATOM    181  OG  SER A 294      10.959 -14.318  -8.214  1.00 87.13           O  
ANISOU  181  OG  SER A 294    10760  11350  10994  -1244   1098  -1892       O  
ATOM    182  N   GLY A 295       7.160 -14.693  -7.818  1.00 67.67           N  
ANISOU  182  N   GLY A 295     8558   8723   8430  -1053    840  -1528       N  
ATOM    183  CA  GLY A 295       6.045 -14.087  -8.517  1.00 70.68           C  
ANISOU  183  CA  GLY A 295     9091   9168   8597  -1151    770  -1429       C  
ATOM    184  C   GLY A 295       6.369 -12.708  -9.083  1.00 79.19           C  
ANISOU  184  C   GLY A 295    10296  10361   9431  -1316    733  -1350       C  
ATOM    185  O   GLY A 295       7.526 -12.301  -9.232  1.00 60.12           O  
ANISOU  185  O   GLY A 295     7847   8016   6980  -1402    800  -1418       O  
ATOM    186  N   LYS A 296       5.295 -12.003  -9.451  1.00 71.60           N  
ANISOU  186  N   LYS A 296     9482   9416   8307  -1371    618  -1207       N  
ATOM    187  CA  LYS A 296       5.375 -10.572  -9.714  1.00 66.15           C  
ANISOU  187  CA  LYS A 296     8932   8784   7417  -1488    525  -1067       C  
ATOM    188  C   LYS A 296       5.926  -9.874  -8.478  1.00 68.31           C  
ANISOU  188  C   LYS A 296     9203   8974   7779  -1351    472   -953       C  
ATOM    189  O   LYS A 296       5.498 -10.173  -7.355  1.00 59.22           O  
ANISOU  189  O   LYS A 296     8015   7695   6790  -1155    424   -882       O  
ATOM    190  CB  LYS A 296       3.982 -10.028 -10.073  1.00 66.05           C  
ANISOU  190  CB  LYS A 296     9058   8751   7289  -1517    376   -915       C  
ATOM    191  CG  LYS A 296       3.944  -8.611 -10.656  1.00 81.88           C  
ANISOU  191  CG  LYS A 296    11216  10819   9076  -1682    260   -776       C  
ATOM    192  CD  LYS A 296       2.521  -8.045 -10.760  1.00 86.75           C  
ANISOU  192  CD  LYS A 296    11948  11368   9644  -1662     79   -609       C  
ATOM    193  CE  LYS A 296       1.562  -9.026 -11.454  1.00 96.03           C  
ANISOU  193  CE  LYS A 296    13107  12562  10819  -1689     96   -685       C  
ATOM    194  NZ  LYS A 296       0.084  -8.701 -11.302  1.00102.13           N  
ANISOU  194  NZ  LYS A 296    13952  13234  11617  -1611    -74   -542       N  
ATOM    195  N   LYS A 297       6.904  -8.967  -8.672  1.00 66.61           N  
ANISOU  195  N   LYS A 297     9024   8835   7452  -1464    487   -942       N  
ATOM    196  CA  LYS A 297       7.381  -8.185  -7.535  1.00 66.21           C  
ANISOU  196  CA  LYS A 297     8982   8710   7465  -1348    428   -824       C  
ATOM    197  C   LYS A 297       6.318  -7.172  -7.139  1.00 64.20           C  
ANISOU  197  C   LYS A 297     8860   8381   7152  -1297    258   -618       C  
ATOM    198  O   LYS A 297       5.758  -6.478  -7.999  1.00 62.33           O  
ANISOU  198  O   LYS A 297     8740   8193   6748  -1437    176   -547       O  
ATOM    199  CB  LYS A 297       8.704  -7.485  -7.831  1.00 78.57           C  
ANISOU  199  CB  LYS A 297    10545  10372   8934  -1482    490   -872       C  
ATOM    200  N   MET A 298       6.003  -7.136  -5.841  1.00 71.26           N  
ANISOU  200  N   MET A 298     9728   9154   8192  -1104    201   -531       N  
ATOM    201  CA  MET A 298       4.996  -6.239  -5.296  1.00 72.22           C  
ANISOU  201  CA  MET A 298     9945   9192   8305  -1035     53   -365       C  
ATOM    202  C   MET A 298       5.666  -5.027  -4.680  1.00 73.08           C  
ANISOU  202  C   MET A 298    10097   9287   8382  -1033      1   -270       C  
ATOM    203  O   MET A 298       6.703  -5.138  -4.017  1.00 80.29           O  
ANISOU  203  O   MET A 298    10939  10204   9364   -983     71   -310       O  
ATOM    204  CB  MET A 298       4.139  -6.940  -4.244  1.00 69.97           C  
ANISOU  204  CB  MET A 298     9606   8792   8189   -845     30   -341       C  
ATOM    205  CG  MET A 298       3.544  -8.240  -4.702  1.00 53.72           C  
ANISOU  205  CG  MET A 298     7490   6732   6190   -828     89   -440       C  
ATOM    206  SD  MET A 298       2.601  -8.012  -6.232  1.00 59.11           S  
ANISOU  206  SD  MET A 298     8272   7485   6702   -994     30   -436       S  
ATOM    207  CE  MET A 298       1.203  -7.065  -5.593  1.00 69.22           C  
ANISOU  207  CE  MET A 298     9639   8652   8009   -899   -150   -266       C  
ATOM    208  N   ASN A 299       5.067  -3.875  -4.892  1.00 79.02           N  
ANISOU  208  N   ASN A 299    10961  10017   9044  -1086   -130   -144       N  
ATOM    209  CA  ASN A 299       5.550  -2.654  -4.285  1.00 78.45           C  
ANISOU  209  CA  ASN A 299    10935   9917   8955  -1079   -195    -46       C  
ATOM    210  C   ASN A 299       4.714  -2.360  -3.060  1.00 64.24           C  
ANISOU  210  C   ASN A 299     9126   7993   7289   -908   -278     36       C  
ATOM    211  O   ASN A 299       3.492  -2.518  -3.073  1.00 74.61           O  
ANISOU  211  O   ASN A 299    10457   9243   8648   -857   -350     67       O  
ATOM    212  CB  ASN A 299       5.502  -1.520  -5.296  1.00 79.72           C  
ANISOU  212  CB  ASN A 299    11220  10123   8945  -1260   -295     38       C  
ATOM    213  CG  ASN A 299       6.298  -1.859  -6.527  1.00 98.70           C  
ANISOU  213  CG  ASN A 299    13634  12670  11196  -1459   -199    -58       C  
ATOM    214  OD1 ASN A 299       7.404  -2.412  -6.423  1.00 90.97           O  
ANISOU  214  OD1 ASN A 299    12569  11758  10238  -1468    -56   -178       O  
ATOM    215  ND2 ASN A 299       5.736  -1.583  -7.700  1.00109.75           N  
ANISOU  215  ND2 ASN A 299    15132  14119  12449  -1626   -275    -17       N  
ATOM    216  N   LYS A 300       5.379  -2.000  -1.978  1.00 59.51           N  
ANISOU  216  N   LYS A 300     8489   7364   6757   -826   -258     56       N  
ATOM    217  CA  LYS A 300       4.627  -1.788  -0.759  1.00 63.97           C  
ANISOU  217  CA  LYS A 300     9037   7828   7442   -681   -316    112       C  
ATOM    218  C   LYS A 300       5.311  -0.713   0.079  1.00 58.51           C  
ANISOU  218  C   LYS A 300     8358   7118   6757   -663   -345    171       C  
ATOM    219  O   LYS A 300       6.505  -0.442  -0.064  1.00 62.04           O  
ANISOU  219  O   LYS A 300     8800   7627   7144   -728   -292    154       O  
ATOM    220  CB  LYS A 300       4.455  -3.111   0.007  1.00 56.57           C  
ANISOU  220  CB  LYS A 300     8003   6863   6627   -558   -235     46       C  
ATOM    221  CG  LYS A 300       5.713  -3.640   0.663  1.00 55.88           C  
ANISOU  221  CG  LYS A 300     7835   6805   6593   -521   -139     -3       C  
ATOM    222  CD  LYS A 300       5.319  -4.438   1.907  1.00 63.57           C  
ANISOU  222  CD  LYS A 300     8742   7710   7700   -387   -125     -1       C  
ATOM    223  CE  LYS A 300       6.461  -4.634   2.923  1.00 59.77           C  
ANISOU  223  CE  LYS A 300     8195   7230   7285   -338    -81     -3       C  
ATOM    224  NZ  LYS A 300       6.746  -3.525   3.901  1.00 49.14           N  
ANISOU  224  NZ  LYS A 300     6879   5869   5925   -318   -128     73       N  
ATOM    225  N   GLY A 301       4.531  -0.098   0.938  1.00 50.48           N  
ANISOU  225  N   GLY A 301     7350   6015   5815   -580   -424    228       N  
ATOM    226  CA  GLY A 301       5.045   0.959   1.768  1.00 51.99           C  
ANISOU  226  CA  GLY A 301     7552   6182   6021   -562   -455    277       C  
ATOM    227  C   GLY A 301       5.718   0.439   3.014  1.00 49.56           C  
ANISOU  227  C   GLY A 301     7165   5882   5783   -473   -371    245       C  
ATOM    228  O   GLY A 301       5.479  -0.683   3.465  1.00 49.57           O  
ANISOU  228  O   GLY A 301     7106   5877   5853   -401   -314    202       O  
ATOM    229  N   ASN A 302       6.570   1.290   3.582  1.00 51.45           N  
ANISOU  229  N   ASN A 302     7409   6132   6006   -486   -373    275       N  
ATOM    230  CA  ASN A 302       7.444   0.885   4.673  1.00 53.34           C  
ANISOU  230  CA  ASN A 302     7582   6393   6293   -427   -304    255       C  
ATOM    231  C   ASN A 302       7.500   1.972   5.734  1.00 61.17           C  
ANISOU  231  C   ASN A 302     8583   7350   7308   -400   -348    301       C  
ATOM    232  O   ASN A 302       7.828   3.122   5.434  1.00 73.93           O  
ANISOU  232  O   ASN A 302    10251   8966   8874   -462   -396    337       O  
ATOM    233  CB  ASN A 302       8.850   0.580   4.147  1.00 57.62           C  
ANISOU  233  CB  ASN A 302     8096   7014   6784   -491   -228    214       C  
ATOM    234  CG  ASN A 302       8.839  -0.450   3.033  1.00 61.64           C  
ANISOU  234  CG  ASN A 302     8584   7564   7271   -535   -172    144       C  
ATOM    235  OD1 ASN A 302       8.878  -1.654   3.294  1.00 72.34           O  
ANISOU  235  OD1 ASN A 302     9866   8914   8708   -473   -116     90       O  
ATOM    236  ND2 ASN A 302       8.766   0.015   1.784  1.00 56.53           N  
ANISOU  236  ND2 ASN A 302     8005   6958   6516   -652   -193    144       N  
ATOM    237  N   ILE A 303       7.143   1.604   6.962  1.00 58.21           N  
ANISOU  237  N   ILE A 303     8162   6948   7007   -321   -333    295       N  
ATOM    238  CA  ILE A 303       7.581   2.344   8.131  1.00 48.03           C  
ANISOU  238  CA  ILE A 303     6860   5657   5732   -306   -338    317       C  
ATOM    239  C   ILE A 303       9.091   2.189   8.249  1.00 64.28           C  
ANISOU  239  C   ILE A 303     8889   7777   7757   -332   -286    317       C  
ATOM    240  O   ILE A 303       9.641   1.105   8.021  1.00 70.79           O  
ANISOU  240  O   ILE A 303     9667   8631   8598   -321   -233    288       O  
ATOM    241  CB  ILE A 303       6.852   1.831   9.390  1.00 47.64           C  
ANISOU  241  CB  ILE A 303     6770   5583   5750   -242   -325    305       C  
ATOM    242  CG1 ILE A 303       5.351   2.075   9.317  1.00 47.63           C  
ANISOU  242  CG1 ILE A 303     6783   5519   5796   -219   -372    284       C  
ATOM    243  CG2 ILE A 303       7.448   2.350  10.663  1.00 47.52           C  
ANISOU  243  CG2 ILE A 303     6734   5588   5735   -243   -315    319       C  
ATOM    244  CD1 ILE A 303       4.921   3.225   8.493  1.00 48.00           C  
ANISOU  244  CD1 ILE A 303     6880   5520   5839   -253   -452    297       C  
ATOM    245  N   HIS A 304       9.777   3.273   8.581  1.00 64.01           N  
ANISOU  245  N   HIS A 304     8874   7757   7690   -367   -303    342       N  
ATOM    246  CA  HIS A 304      11.226   3.214   8.712  1.00 62.43           C  
ANISOU  246  CA  HIS A 304     8640   7616   7464   -394   -257    336       C  
ATOM    247  C   HIS A 304      11.604   2.259   9.836  1.00 62.22           C  
ANISOU  247  C   HIS A 304     8542   7598   7501   -335   -225    334       C  
ATOM    248  O   HIS A 304      10.927   2.202  10.871  1.00 47.88           O  
ANISOU  248  O   HIS A 304     6721   5755   5717   -297   -245    352       O  
ATOM    249  CB  HIS A 304      11.781   4.618   8.989  1.00 67.16           C  
ANISOU  249  CB  HIS A 304     9275   8222   8021   -440   -287    366       C  
ATOM    250  CG  HIS A 304      13.264   4.727   8.854  1.00 63.11           C  
ANISOU  250  CG  HIS A 304     8736   7773   7471   -487   -243    355       C  
ATOM    251  ND1 HIS A 304      14.122   4.499   9.907  1.00 48.74           N  
ANISOU  251  ND1 HIS A 304     6857   5979   5684   -457   -218    355       N  
ATOM    252  CD2 HIS A 304      14.045   5.051   7.794  1.00 56.12           C  
ANISOU  252  CD2 HIS A 304     7874   6934   6516   -573   -221    337       C  
ATOM    253  CE1 HIS A 304      15.369   4.664   9.499  1.00 55.18           C  
ANISOU  253  CE1 HIS A 304     7650   6847   6469   -509   -182    332       C  
ATOM    254  NE2 HIS A 304      15.350   4.994   8.220  1.00 53.88           N  
ANISOU  254  NE2 HIS A 304     7535   6701   6238   -583   -175    315       N  
ATOM    255  N   LEU A 305      12.695   1.508   9.625  1.00 48.50           N  
ANISOU  255  N   LEU A 305     6746   5896   5785   -339   -182    306       N  
ATOM    256  CA  LEU A 305      13.140   0.540  10.624  1.00 59.04           C  
ANISOU  256  CA  LEU A 305     8011   7225   7198   -289   -176    317       C  
ATOM    257  C   LEU A 305      13.314   1.183  11.984  1.00 48.31           C  
ANISOU  257  C   LEU A 305     6657   5872   5826   -287   -208    369       C  
ATOM    258  O   LEU A 305      12.901   0.625  13.011  1.00 48.20           O  
ANISOU  258  O   LEU A 305     6626   5841   5847   -259   -229    402       O  
ATOM    259  CB  LEU A 305      14.455  -0.107  10.188  1.00 64.53           C  
ANISOU  259  CB  LEU A 305     8629   7949   7941   -298   -137    269       C  
ATOM    260  CG  LEU A 305      14.352  -1.137   9.066  1.00 67.20           C  
ANISOU  260  CG  LEU A 305     8929   8282   8323   -296    -93    196       C  
ATOM    261  CD1 LEU A 305      15.716  -1.672   8.681  1.00 50.19           C  
ANISOU  261  CD1 LEU A 305     6678   6155   6236   -312    -47    121       C  
ATOM    262  CD2 LEU A 305      13.440  -2.232   9.516  1.00 49.23           C  
ANISOU  262  CD2 LEU A 305     6633   5949   6123   -232   -114    215       C  
ATOM    263  N   LEU A 306      13.923   2.364  12.002  1.00 48.36           N  
ANISOU  263  N   LEU A 306     6689   5908   5777   -331   -212    375       N  
ATOM    264  CA  LEU A 306      14.123   3.092  13.247  1.00 48.25           C  
ANISOU  264  CA  LEU A 306     6681   5908   5744   -341   -236    412       C  
ATOM    265  C   LEU A 306      12.801   3.442  13.914  1.00 47.94           C  
ANISOU  265  C   LEU A 306     6678   5839   5698   -332   -257    419       C  
ATOM    266  O   LEU A 306      12.708   3.463  15.145  1.00 47.95           O  
ANISOU  266  O   LEU A 306     6667   5854   5696   -340   -267    439       O  
ATOM    267  CB  LEU A 306      14.923   4.353  12.965  1.00 55.24           C  
ANISOU  267  CB  LEU A 306     7591   6823   6573   -393   -233    408       C  
ATOM    268  CG  LEU A 306      15.625   4.931  14.172  1.00 68.30           C  
ANISOU  268  CG  LEU A 306     9228   8509   8215   -411   -246    434       C  
ATOM    269  CD1 LEU A 306      17.039   4.329  14.284  1.00 48.86           C  
ANISOU  269  CD1 LEU A 306     6696   6083   5784   -412   -234    434       C  
ATOM    270  CD2 LEU A 306      15.579   6.483  14.072  1.00 69.74           C  
ANISOU  270  CD2 LEU A 306     9463   8689   8344   -457   -258    430       C  
ATOM    271  N   ILE A 307      11.758   3.714  13.117  1.00 55.73           N  
ANISOU  271  N   ILE A 307     7706   6786   6684   -325   -266    396       N  
ATOM    272  CA  ILE A 307      10.453   4.044  13.690  1.00 58.36           C  
ANISOU  272  CA  ILE A 307     8056   7082   7035   -314   -285    380       C  
ATOM    273  C   ILE A 307       9.768   2.786  14.191  1.00 47.54           C  
ANISOU  273  C   ILE A 307     6659   5706   5700   -282   -271    380       C  
ATOM    274  O   ILE A 307       9.041   2.819  15.185  1.00 53.53           O  
ANISOU  274  O   ILE A 307     7412   6465   6463   -292   -270    368       O  
ATOM    275  CB  ILE A 307       9.571   4.826  12.681  1.00 69.04           C  
ANISOU  275  CB  ILE A 307     9454   8381   8397   -317   -320    358       C  
ATOM    276  CG1 ILE A 307      10.228   6.186  12.358  1.00 61.44           C  
ANISOU  276  CG1 ILE A 307     8524   7417   7402   -363   -349    371       C  
ATOM    277  CG2 ILE A 307       8.126   5.073  13.213  1.00 52.33           C  
ANISOU  277  CG2 ILE A 307     7334   6215   6333   -297   -340    318       C  
ATOM    278  CD1 ILE A 307      10.578   6.931  13.597  1.00 47.96           C  
ANISOU  278  CD1 ILE A 307     6797   5730   5695   -380   -342    363       C  
ATOM    279  N   ARG A 308      10.014   1.651  13.546  1.00 47.57           N  
ANISOU  279  N   ARG A 308     6641   5704   5728   -256   -258    387       N  
ATOM    280  CA  ARG A 308       9.511   0.388  14.093  1.00 65.27           C  
ANISOU  280  CA  ARG A 308     8856   7933   8010   -231   -254    399       C  
ATOM    281  C   ARG A 308      10.148   0.089  15.439  1.00 51.35           C  
ANISOU  281  C   ARG A 308     7067   6203   6242   -256   -267    447       C  
ATOM    282  O   ARG A 308       9.467  -0.324  16.391  1.00 61.57           O  
ANISOU  282  O   ARG A 308     8363   7501   7531   -276   -273    463       O  
ATOM    283  CB  ARG A 308       9.762  -0.758  13.117  1.00 47.69           C  
ANISOU  283  CB  ARG A 308     6601   5688   5831   -198   -239    388       C  
ATOM    284  CG  ARG A 308       8.926  -0.634  11.870  1.00 57.50           C  
ANISOU  284  CG  ARG A 308     7876   6906   7067   -189   -232    346       C  
ATOM    285  CD  ARG A 308       9.765  -0.934  10.667  1.00 65.34           C  
ANISOU  285  CD  ARG A 308     8852   7916   8059   -200   -206    317       C  
ATOM    286  NE  ARG A 308       9.935  -2.369  10.534  1.00 81.02           N  
ANISOU  286  NE  ARG A 308    10781   9885  10119   -167   -185    299       N  
ATOM    287  CZ  ARG A 308       9.975  -2.999   9.372  1.00 84.97           C  
ANISOU  287  CZ  ARG A 308    11262  10385  10639   -169   -153    244       C  
ATOM    288  NH1 ARG A 308       9.862  -2.295   8.235  1.00 66.54           N  
ANISOU  288  NH1 ARG A 308     8974   8077   8232   -218   -142    214       N  
ATOM    289  NH2 ARG A 308      10.119  -4.325   9.360  1.00 95.22           N  
ANISOU  289  NH2 ARG A 308    12495  11655  12029   -134   -137    220       N  
ATOM    290  N   GLN A 309      11.461   0.278  15.532  1.00 48.03           N  
ANISOU  290  N   GLN A 309     6622   5810   5818   -267   -275    472       N  
ATOM    291  CA  GLN A 309      12.109   0.114  16.822  1.00 48.37           C  
ANISOU  291  CA  GLN A 309     6645   5885   5850   -302   -304    528       C  
ATOM    292  C   GLN A 309      11.515   1.069  17.837  1.00 60.50           C  
ANISOU  292  C   GLN A 309     8215   7456   7317   -357   -299    520       C  
ATOM    293  O   GLN A 309      11.273   0.700  19.003  1.00 48.65           O  
ANISOU  293  O   GLN A 309     6714   5981   5789   -405   -316    555       O  
ATOM    294  CB  GLN A 309      13.610   0.340  16.686  1.00 65.27           C  
ANISOU  294  CB  GLN A 309     8747   8047   8004   -305   -315    542       C  
ATOM    295  CG  GLN A 309      14.371  -0.948  16.600  1.00 71.43           C  
ANISOU  295  CG  GLN A 309     9462   8799   8880   -274   -346    569       C  
ATOM    296  CD  GLN A 309      13.945  -1.896  17.683  1.00 74.66           C  
ANISOU  296  CD  GLN A 309     9867   9189   9312   -290   -399    640       C  
ATOM    297  OE1 GLN A 309      14.100  -1.608  18.880  1.00 63.09           O  
ANISOU  297  OE1 GLN A 309     8418   7760   7793   -348   -436    696       O  
ATOM    298  NE2 GLN A 309      13.374  -3.034  17.278  1.00 77.28           N  
ANISOU  298  NE2 GLN A 309    10181   9466   9715   -252   -404    637       N  
ATOM    299  N   MET A 310      11.251   2.305  17.396  1.00 61.41           N  
ANISOU  299  N   MET A 310     8357   7570   7406   -360   -279    469       N  
ATOM    300  CA  MET A 310      10.744   3.309  18.308  1.00 52.61           C  
ANISOU  300  CA  MET A 310     7258   6482   6250   -411   -269    435       C  
ATOM    301  C   MET A 310       9.362   2.946  18.803  1.00 49.65           C  
ANISOU  301  C   MET A 310     6887   6096   5882   -426   -252    396       C  
ATOM    302  O   MET A 310       9.083   3.049  20.001  1.00 59.68           O  
ANISOU  302  O   MET A 310     8153   7413   7109   -494   -239    385       O  
ATOM    303  CB  MET A 310      10.735   4.665  17.644  1.00 61.83           C  
ANISOU  303  CB  MET A 310     8446   7627   7421   -406   -267    389       C  
ATOM    304  CG  MET A 310      10.452   5.713  18.665  1.00 72.54           C  
ANISOU  304  CG  MET A 310     9800   9009   8754   -460   -255    343       C  
ATOM    305  SD  MET A 310       9.645   7.063  17.863  1.00 78.41           S  
ANISOU  305  SD  MET A 310    10560   9678   9554   -440   -271    271       S  
ATOM    306  CE  MET A 310       8.028   6.297  17.579  1.00 54.12           C  
ANISOU  306  CE  MET A 310     7477   6552   6536   -404   -266    224       C  
ATOM    307  N   ARG A 311       8.493   2.500  17.900  1.00 63.46           N  
ANISOU  307  N   ARG A 311     8642   7793   7678   -375   -248    370       N  
ATOM    308  CA  ARG A 311       7.201   1.963  18.309  1.00 57.14           C  
ANISOU  308  CA  ARG A 311     7838   6982   6892   -387   -229    331       C  
ATOM    309  C   ARG A 311       7.354   0.835  19.324  1.00 58.45           C  
ANISOU  309  C   ARG A 311     7997   7187   7022   -436   -233    390       C  
ATOM    310  O   ARG A 311       6.613   0.791  20.307  1.00 48.79           O  
ANISOU  310  O   ARG A 311     6774   6000   5763   -505   -210    360       O  
ATOM    311  CB  ARG A 311       6.431   1.440  17.111  1.00 47.77           C  
ANISOU  311  CB  ARG A 311     6656   5733   5761   -322   -233    310       C  
ATOM    312  CG  ARG A 311       5.457   2.334  16.511  1.00 47.70           C  
ANISOU  312  CG  ARG A 311     6654   5676   5796   -300   -239    237       C  
ATOM    313  CD  ARG A 311       5.546   2.162  15.026  1.00 47.46           C  
ANISOU  313  CD  ARG A 311     6643   5599   5790   -248   -266    255       C  
ATOM    314  NE  ARG A 311       4.565   2.950  14.275  1.00 47.52           N  
ANISOU  314  NE  ARG A 311     6662   5545   5850   -228   -299    203       N  
ATOM    315  CZ  ARG A 311       3.789   2.524  13.272  1.00 96.02           C  
ANISOU  315  CZ  ARG A 311    12815  11642  12028   -195   -321    191       C  
ATOM    316  NH1 ARG A 311       3.850   1.265  12.800  1.00101.11           N  
ANISOU  316  NH1 ARG A 311    13459  12296  12662   -173   -300    217       N  
ATOM    317  NH2 ARG A 311       2.965   3.395  12.692  1.00 47.70           N  
ANISOU  317  NH2 ARG A 311     6702   5457   5964   -185   -374    154       N  
ATOM    318  N   THR A 312       8.238  -0.145  19.063  1.00 48.46           N  
ANISOU  318  N   THR A 312     6722   5911   5778   -408   -266    470       N  
ATOM    319  CA  THR A 312       8.284  -1.272  19.994  1.00 54.39           C  
ANISOU  319  CA  THR A 312     7470   6679   6515   -458   -295    541       C  
ATOM    320  C   THR A 312       8.677  -0.793  21.381  1.00 55.01           C  
ANISOU  320  C   THR A 312     7560   6834   6509   -563   -306    571       C  
ATOM    321  O   THR A 312       8.078  -1.194  22.393  1.00 56.19           O  
ANISOU  321  O   THR A 312     7725   7023   6601   -653   -304    585       O  
ATOM    322  CB  THR A 312       9.238  -2.387  19.539  1.00 63.24           C  
ANISOU  322  CB  THR A 312     8563   7759   7707   -409   -345    617       C  
ATOM    323  OG1 THR A 312      10.586  -1.923  19.589  1.00 85.66           O  
ANISOU  323  OG1 THR A 312    11382  10618  10548   -406   -372    649       O  
ATOM    324  CG2 THR A 312       8.910  -2.893  18.135  1.00 67.22           C  
ANISOU  324  CG2 THR A 312     9052   8200   8288   -320   -324    574       C  
ATOM    325  N   PHE A 313       9.661   0.097  21.452  1.00 56.89           N  
ANISOU  325  N   PHE A 313     7791   7099   6726   -566   -314    576       N  
ATOM    326  CA  PHE A 313      10.023   0.626  22.757  1.00 63.32           C  
ANISOU  326  CA  PHE A 313     8616   7992   7452   -673   -321    594       C  
ATOM    327  C   PHE A 313       8.846   1.383  23.374  1.00 69.63           C  
ANISOU  327  C   PHE A 313     9425   8834   8197   -745   -255    490       C  
ATOM    328  O   PHE A 313       8.557   1.254  24.571  1.00 54.33           O  
ANISOU  328  O   PHE A 313     7500   6968   6175   -867   -246    494       O  
ATOM    329  CB  PHE A 313      11.251   1.521  22.623  1.00 65.26           C  
ANISOU  329  CB  PHE A 313     8848   8255   7692   -658   -334    604       C  
ATOM    330  CG  PHE A 313      12.539   0.790  22.642  1.00 50.22           C  
ANISOU  330  CG  PHE A 313     6918   6339   5822   -640   -405    705       C  
ATOM    331  CD1 PHE A 313      13.037   0.285  23.827  1.00 63.80           C  
ANISOU  331  CD1 PHE A 313     8642   8104   7496   -729   -469    795       C  
ATOM    332  CD2 PHE A 313      13.277   0.631  21.487  1.00 60.27           C  
ANISOU  332  CD2 PHE A 313     8160   7559   7179   -545   -413    703       C  
ATOM    333  CE1 PHE A 313      14.246  -0.383  23.858  1.00 57.18           C  
ANISOU  333  CE1 PHE A 313     7768   7239   6719   -708   -553    887       C  
ATOM    334  CE2 PHE A 313      14.492  -0.037  21.515  1.00 60.25           C  
ANISOU  334  CE2 PHE A 313     8115   7540   7237   -527   -477    773       C  
ATOM    335  CZ  PHE A 313      14.971  -0.541  22.700  1.00 51.11           C  
ANISOU  335  CZ  PHE A 313     6952   6409   6057   -600   -554    867       C  
ATOM    336  N   LYS A 314       8.146   2.175  22.559  1.00 56.87           N  
ANISOU  336  N   LYS A 314     7800   7174   6635   -682   -212    389       N  
ATOM    337  CA  LYS A 314       7.063   2.993  23.083  1.00 49.96           C  
ANISOU  337  CA  LYS A 314     6911   6322   5747   -739   -152    265       C  
ATOM    338  C   LYS A 314       5.925   2.112  23.585  1.00 70.53           C  
ANISOU  338  C   LYS A 314     9518   8946   8333   -796   -123    238       C  
ATOM    339  O   LYS A 314       5.277   2.433  24.589  1.00 61.39           O  
ANISOU  339  O   LYS A 314     8350   7855   7120   -907    -72    156       O  
ATOM    340  CB  LYS A 314       6.584   3.964  22.000  1.00 49.48           C  
ANISOU  340  CB  LYS A 314     6836   6185   5780   -649   -142    179       C  
ATOM    341  CG  LYS A 314       5.508   4.916  22.448  1.00 70.65           C  
ANISOU  341  CG  LYS A 314     9483   8870   8491   -694    -94     35       C  
ATOM    342  CD  LYS A 314       5.095   5.899  21.349  1.00 84.26           C  
ANISOU  342  CD  LYS A 314    11189  10490  10336   -601   -111    -37       C  
ATOM    343  CE  LYS A 314       3.987   6.845  21.802  1.00100.28           C  
ANISOU  343  CE  LYS A 314    13244  12467  12391   -530   -166     29       C  
ATOM    344  NZ  LYS A 314       3.575   7.816  20.723  1.00104.40           N  
ANISOU  344  NZ  LYS A 314    13757  13013  12898   -571   -164      2       N  
ATOM    345  N   ASP A 315       5.684   0.989  22.897  1.00 64.11           N  
ANISOU  345  N   ASP A 315     8716   8080   7564   -732   -150    297       N  
ATOM    346  CA  ASP A 315       4.749  -0.018  23.375  1.00 64.68           C  
ANISOU  346  CA  ASP A 315     8797   8168   7612   -792   -133    296       C  
ATOM    347  C   ASP A 315       5.166  -0.529  24.743  1.00 63.85           C  
ANISOU  347  C   ASP A 315     8717   8151   7393   -938   -152    374       C  
ATOM    348  O   ASP A 315       4.358  -0.530  25.675  1.00 65.94           O  
ANISOU  348  O   ASP A 315     8985   8485   7584  -1064   -102    311       O  
ATOM    349  CB  ASP A 315       4.650  -1.170  22.376  1.00 78.29           C  
ANISOU  349  CB  ASP A 315    10526   9813   9408   -695   -169    360       C  
ATOM    350  CG  ASP A 315       3.281  -1.862  22.405  1.00101.73           C  
ANISOU  350  CG  ASP A 315    13491  12769  12391   -718   -132    304       C  
ATOM    351  OD1 ASP A 315       2.689  -2.004  23.500  1.00107.18           O  
ANISOU  351  OD1 ASP A 315    14189  13529  13007   -845    -97    274       O  
ATOM    352  OD2 ASP A 315       2.790  -2.253  21.319  1.00105.99           O  
ANISOU  352  OD2 ASP A 315    14022  13236  13012   -619   -134    285       O  
ATOM    353  N   VAL A 316       6.430  -0.962  24.886  1.00 63.36           N  
ANISOU  353  N   VAL A 316     8671   8089   7315   -935   -229    508       N  
ATOM    354  CA  VAL A 316       6.926  -1.387  26.204  1.00 62.15           C  
ANISOU  354  CA  VAL A 316     8547   8016   7051  -1085   -275    603       C  
ATOM    355  C   VAL A 316       6.643  -0.325  27.266  1.00 68.70           C  
ANISOU  355  C   VAL A 316     9377   8954   7770  -1223   -208    506       C  
ATOM    356  O   VAL A 316       6.246  -0.639  28.398  1.00 59.83           O  
ANISOU  356  O   VAL A 316     8281   7921   6532  -1392   -195    514       O  
ATOM    357  CB  VAL A 316       8.430  -1.714  26.153  1.00 52.49           C  
ANISOU  357  CB  VAL A 316     7322   6768   5854  -1047   -375    741       C  
ATOM    358  CG1 VAL A 316       8.970  -1.933  27.556  1.00 53.64           C  
ANISOU  358  CG1 VAL A 316     7500   7000   5880  -1215   -437    841       C  
ATOM    359  CG2 VAL A 316       8.675  -2.930  25.317  1.00 76.84           C  
ANISOU  359  CG2 VAL A 316    10393   9750   9051   -942   -440    825       C  
ATOM    360  N   PHE A 317       6.836   0.948  26.914  1.00 78.38           N  
ANISOU  360  N   PHE A 317    10574  10178   9031  -1167   -163    407       N  
ATOM    361  CA  PHE A 317       6.715   2.021  27.900  1.00 76.51           C  
ANISOU  361  CA  PHE A 317    10324  10037   8708  -1292   -100    304       C  
ATOM    362  C   PHE A 317       5.262   2.264  28.290  1.00 61.55           C  
ANISOU  362  C   PHE A 317     8404   8180   6802  -1372     -1    140       C  
ATOM    363  O   PHE A 317       4.929   2.373  29.481  1.00 54.71           O  
ANISOU  363  O   PHE A 317     7543   7427   5818  -1552     49     84       O  
ATOM    364  CB  PHE A 317       7.346   3.299  27.358  1.00 60.58           C  
ANISOU  364  CB  PHE A 317     8278   7989   6753  -1203    -90    246       C  
ATOM    365  CG  PHE A 317       8.720   3.543  27.887  1.00 60.79           C  
ANISOU  365  CG  PHE A 317     8320   8066   6713  -1248   -145    344       C  
ATOM    366  CD1 PHE A 317       8.927   3.706  29.246  1.00 53.88           C  
ANISOU  366  CD1 PHE A 317     7460   7311   5703  -1425   -135    347       C  
ATOM    367  CD2 PHE A 317       9.816   3.586  27.029  1.00 64.39           C  
ANISOU  367  CD2 PHE A 317     8772   8456   7236  -1125   -206    428       C  
ATOM    368  CE1 PHE A 317      10.207   3.919  29.737  1.00 55.19           C  
ANISOU  368  CE1 PHE A 317     7638   7522   5810  -1468   -197    441       C  
ATOM    369  CE2 PHE A 317      11.088   3.801  27.513  1.00 52.46           C  
ANISOU  369  CE2 PHE A 317     7267   6990   5677  -1163   -259    510       C  
ATOM    370  CZ  PHE A 317      11.288   3.956  28.864  1.00 53.44           C  
ANISOU  370  CZ  PHE A 317     7407   7225   5674  -1329   -261    523       C  
ATOM    371  N   VAL A 318       4.382   2.373  27.298  1.00 53.01           N  
ANISOU  371  N   VAL A 318     7290   7009   5844  -1250     30     51       N  
ATOM    372  CA  VAL A 318       2.978   2.574  27.623  1.00 72.21           C  
ANISOU  372  CA  VAL A 318     9682   9465   8292  -1317    121   -118       C  
ATOM    373  C   VAL A 318       2.447   1.354  28.370  1.00 81.72           C  
ANISOU  373  C   VAL A 318    10922  10736   9391  -1451    130    -67       C  
ATOM    374  O   VAL A 318       1.565   1.468  29.232  1.00 72.22           O  
ANISOU  374  O   VAL A 318     9697   9619   8123  -1601    216   -195       O  
ATOM    375  CB  VAL A 318       2.164   2.904  26.349  1.00 67.54           C  
ANISOU  375  CB  VAL A 318     9047   8750   7866  -1154    129   -208       C  
ATOM    376  CG1 VAL A 318       2.480   1.954  25.237  1.00 70.80           C  
ANISOU  376  CG1 VAL A 318     9495   9074   8331  -1020     54    -70       C  
ATOM    377  CG2 VAL A 318       0.679   2.860  26.634  1.00 70.11           C  
ANISOU  377  CG2 VAL A 318     9322   9088   8227  -1214    211   -375       C  
ATOM    378  N   SER A 319       3.019   0.181  28.104  1.00 79.89           N  
ANISOU  378  N   SER A 319    10744  10469   9142  -1416     42    115       N  
ATOM    379  CA  SER A 319       2.593  -1.021  28.806  1.00 75.26           C  
ANISOU  379  CA  SER A 319    10201   9934   8462  -1549     29    190       C  
ATOM    380  C   SER A 319       2.883  -0.924  30.303  1.00 69.99           C  
ANISOU  380  C   SER A 319     9568   9411   7614  -1783     39    211       C  
ATOM    381  O   SER A 319       2.025  -1.271  31.126  1.00 68.02           O  
ANISOU  381  O   SER A 319     9331   9249   7263  -1957    100    150       O  
ATOM    382  CB  SER A 319       3.255  -2.243  28.179  1.00 69.16           C  
ANISOU  382  CB  SER A 319     9467   9073   7739  -1453    -84    381       C  
ATOM    383  OG  SER A 319       2.877  -3.397  28.888  1.00 85.21           O  
ANISOU  383  OG  SER A 319    11556  11166   9655  -1614   -146    516       O  
ATOM    384  N   LEU A 320       4.067  -0.429  30.684  1.00 67.00           N  
ANISOU  384  N   LEU A 320     9205   9068   7186  -1805    -14    289       N  
ATOM    385  CA  LEU A 320       4.365  -0.251  32.105  1.00 63.84           C  
ANISOU  385  CA  LEU A 320     8838   8814   6603  -2039     -7    306       C  
ATOM    386  C   LEU A 320       3.731   1.006  32.701  1.00 60.33           C  
ANISOU  386  C   LEU A 320     8340   8467   6116  -2144    132     76       C  
ATOM    387  O   LEU A 320       4.079   1.377  33.830  1.00 74.17           O  
ANISOU  387  O   LEU A 320    10112  10351   7717  -2338    151     64       O  
ATOM    388  CB  LEU A 320       5.874  -0.224  32.342  1.00 69.76           C  
ANISOU  388  CB  LEU A 320     9620   9568   7318  -2034   -123    475       C  
ATOM    389  CG  LEU A 320       6.615  -1.518  32.007  1.00 76.07           C  
ANISOU  389  CG  LEU A 320    10461  10279   8162  -1969   -274    702       C  
ATOM    390  CD1 LEU A 320       7.724  -1.258  30.983  1.00 79.47           C  
ANISOU  390  CD1 LEU A 320    10859  10601   8736  -1756   -340    762       C  
ATOM    391  CD2 LEU A 320       7.199  -2.152  33.267  1.00 76.93           C  
ANISOU  391  CD2 LEU A 320    10638  10479   8113  -2185   -378    866       C  
ATOM    392  N   GLY A 321       2.814   1.660  31.993  1.00 57.75           N  
ANISOU  392  N   GLY A 321     7941   8078   5925  -2030    222   -111       N  
ATOM    393  CA  GLY A 321       2.040   2.734  32.586  1.00 70.38           C  
ANISOU  393  CA  GLY A 321     9470   9757   7516  -2137    356   -355       C  
ATOM    394  C   GLY A 321       2.646   4.105  32.456  1.00 79.34           C  
ANISOU  394  C   GLY A 321    10554  10874   8717  -2069    374   -443       C  
ATOM    395  O   GLY A 321       2.201   5.022  33.154  1.00 86.45           O  
ANISOU  395  O   GLY A 321    11394  11854   9599  -2187    478   -642       O  
ATOM    396  N   PHE A 322       3.632   4.271  31.573  1.00 78.66           N  
ANISOU  396  N   PHE A 322    10486  10685   8715  -1888    279   -313       N  
ATOM    397  CA  PHE A 322       4.417   5.493  31.467  1.00 68.76           C  
ANISOU  397  CA  PHE A 322     9202   9417   7508  -1833    277   -357       C  
ATOM    398  C   PHE A 322       3.778   6.499  30.520  1.00 70.22           C  
ANISOU  398  C   PHE A 322     9308   9483   7889  -1677    316   -518       C  
ATOM    399  O   PHE A 322       3.175   6.142  29.506  1.00 69.76           O  
ANISOU  399  O   PHE A 322     9240   9314   7951  -1537    293   -513       O  
ATOM    400  CB  PHE A 322       5.815   5.188  30.950  1.00 65.95           C  
ANISOU  400  CB  PHE A 322     8900   9010   7150  -1725    157   -144       C  
ATOM    401  CG  PHE A 322       6.776   4.779  32.007  1.00 60.49           C  
ANISOU  401  CG  PHE A 322     8263   8432   6290  -1881    103     -8       C  
ATOM    402  CD1 PHE A 322       6.514   3.689  32.811  1.00 70.52           C  
ANISOU  402  CD1 PHE A 322     9585   9782   7427  -2039     79     80       C  
ATOM    403  CD2 PHE A 322       7.972   5.463  32.169  1.00 56.48           C  
ANISOU  403  CD2 PHE A 322     7758   7943   5758  -1872     61     45       C  
ATOM    404  CE1 PHE A 322       7.426   3.297  33.777  1.00 76.01           C  
ANISOU  404  CE1 PHE A 322    10337  10572   7970  -2191      2    227       C  
ATOM    405  CE2 PHE A 322       8.885   5.084  33.131  1.00 60.26           C  
ANISOU  405  CE2 PHE A 322     8286   8521   6090  -2015     -7    178       C  
ATOM    406  CZ  PHE A 322       8.616   4.004  33.941  1.00 70.29           C  
ANISOU  406  CZ  PHE A 322     9610   9868   7230  -2177    -43    274       C  
ATOM    407  N   GLU A 323       3.983   7.773  30.833  1.00 80.73           N  
ANISOU  407  N   GLU A 323    10586  10830   9257  -1703    360   -648       N  
ATOM    408  CA  GLU A 323       3.428   8.895  30.094  1.00 76.36           C  
ANISOU  408  CA  GLU A 323     9952  10160   8901  -1580    383   -808       C  
ATOM    409  C   GLU A 323       4.536   9.593  29.309  1.00 73.77           C  
ANISOU  409  C   GLU A 323     9645   9747   8637  -1444    301   -706       C  
ATOM    410  O   GLU A 323       5.591   9.920  29.868  1.00 62.91           O  
ANISOU  410  O   GLU A 323     8296   8443   7163  -1509    287   -643       O  
ATOM    411  CB  GLU A 323       2.772   9.855  31.076  1.00 81.11           C  
ANISOU  411  CB  GLU A 323    10463  10836   9519  -1723    499  -1057       C  
ATOM    412  CG  GLU A 323       1.980  10.966  30.488  1.00 87.02           C  
ANISOU  412  CG  GLU A 323    11106  11458  10500  -1620    522  -1254       C  
ATOM    413  CD  GLU A 323       1.059  11.564  31.527  1.00 92.70           C  
ANISOU  413  CD  GLU A 323    11718  12259  11244  -1781    656  -1532       C  
ATOM    414  OE1 GLU A 323       1.358  11.434  32.745  1.00 83.69           O  
ANISOU  414  OE1 GLU A 323    10594  11289   9917  -1984    730  -1565       O  
ATOM    415  OE2 GLU A 323       0.022  12.127  31.123  1.00101.43           O  
ANISOU  415  OE2 GLU A 323    12719  13261  12558  -1714    683  -1721       O  
ATOM    416  N   GLU A 324       4.300   9.817  28.018  1.00 73.78           N  
ANISOU  416  N   GLU A 324     9638   9602   8795  -1270    243   -688       N  
ATOM    417  CA  GLU A 324       5.305  10.480  27.199  1.00 66.81           C  
ANISOU  417  CA  GLU A 324     8780   8640   7966  -1158    168   -594       C  
ATOM    418  C   GLU A 324       5.427  11.954  27.563  1.00 70.55           C  
ANISOU  418  C   GLU A 324     9192   9100   8515  -1189    198   -736       C  
ATOM    419  O   GLU A 324       4.426  12.667  27.698  1.00 65.00           O  
ANISOU  419  O   GLU A 324     8405   8350   7943  -1200    244   -927       O  
ATOM    420  CB  GLU A 324       4.986  10.356  25.713  1.00 52.80           C  
ANISOU  420  CB  GLU A 324     7018   6721   6322   -992     95   -537       C  
ATOM    421  CG  GLU A 324       6.235  10.456  24.873  1.00 76.11           C  
ANISOU  421  CG  GLU A 324    10029   9633   9256   -906     17   -378       C  
ATOM    422  CD  GLU A 324       5.935  10.479  23.389  1.00 87.48           C  
ANISOU  422  CD  GLU A 324    11485  10941  10812   -770    -53   -333       C  
ATOM    423  OE1 GLU A 324       4.741  10.673  23.039  1.00 88.04           O  
ANISOU  423  OE1 GLU A 324    11512  10935  11002   -734    -52   -437       O  
ATOM    424  OE2 GLU A 324       6.895  10.303  22.575  1.00105.37           O  
ANISOU  424  OE2 GLU A 324    13803  13184  13048   -709   -109   -200       O  
ATOM    425  N   MET A 325       6.675  12.402  27.688  1.00 63.80           N  
ANISOU  425  N   MET A 325     8371   8277   7595  -1198    167   -648       N  
ATOM    426  CA  MET A 325       7.047  13.784  27.914  1.00 63.75           C  
ANISOU  426  CA  MET A 325     8319   8248   7655  -1216    179   -749       C  
ATOM    427  C   MET A 325       7.083  14.562  26.608  1.00 77.64           C  
ANISOU  427  C   MET A 325    10075   9843   9581  -1068     98   -727       C  
ATOM    428  O   MET A 325       7.186  14.001  25.516  1.00 81.04           O  
ANISOU  428  O   MET A 325    10558  10203  10031   -962     29   -597       O  
ATOM    429  CB  MET A 325       8.413  13.845  28.575  1.00 54.53           C  
ANISOU  429  CB  MET A 325     7195   7188   6336  -1292    173   -648       C  
ATOM    430  CG  MET A 325       8.338  13.498  30.007  1.00 55.48           C  
ANISOU  430  CG  MET A 325     7306   7469   6304  -1473    248   -706       C  
ATOM    431  SD  MET A 325       9.971  13.361  30.708  1.00 80.73           S  
ANISOU  431  SD  MET A 325    10565  10788   9322  -1559    210   -549       S  
ATOM    432  CE  MET A 325      10.736  12.144  29.620  1.00 85.19           C  
ANISOU  432  CE  MET A 325    11208  11288   9872  -1418     99   -301       C  
ATOM    433  N   ASN A 326       7.019  15.877  26.727  1.00 72.28           N  
ANISOU  433  N   ASN A 326     9336   9106   9021  -1075    104   -854       N  
ATOM    434  CA  ASN A 326       7.204  16.738  25.571  1.00 71.17           C  
ANISOU  434  CA  ASN A 326     9204   8812   9027   -962     10   -814       C  
ATOM    435  C   ASN A 326       8.701  16.963  25.320  1.00 64.63           C  
ANISOU  435  C   ASN A 326     8445   8015   8096   -955    -32   -663       C  
ATOM    436  O   ASN A 326       9.419  17.433  26.206  1.00 74.07           O  
ANISOU  436  O   ASN A 326     9628   9298   9217  -1041     12   -696       O  
ATOM    437  CB  ASN A 326       6.456  18.053  25.778  1.00 60.57           C  
ANISOU  437  CB  ASN A 326     7758   7369   7887   -968     17  -1017       C  
ATOM    438  CG  ASN A 326       6.617  19.000  24.610  1.00 73.49           C  
ANISOU  438  CG  ASN A 326     9407   8833   9684   -867   -101   -964       C  
ATOM    439  OD1 ASN A 326       7.267  18.683  23.620  1.00 81.24           O  
ANISOU  439  OD1 ASN A 326    10478   9783  10607   -803   -178   -783       O  
ATOM    440  ND2 ASN A 326       5.993  20.162  24.705  1.00 91.33           N  
ANISOU  440  ND2 ASN A 326    11573  10976  12153   -862   -121  -1128       N  
ATOM    441  N   THR A 327       9.175  16.627  24.112  1.00 60.35           N  
ANISOU  441  N   THR A 327     7973   7409   7548   -863   -113   -507       N  
ATOM    442  CA  THR A 327      10.520  16.994  23.680  1.00 59.33           C  
ANISOU  442  CA  THR A 327     7899   7288   7357   -853   -155   -386       C  
ATOM    443  C   THR A 327      10.516  17.768  22.351  1.00 68.24           C  
ANISOU  443  C   THR A 327     9056   8270   8604   -777   -250   -339       C  
ATOM    444  O   THR A 327      11.480  17.692  21.579  1.00 68.20           O  
ANISOU  444  O   THR A 327     9114   8264   8533   -755   -293   -210       O  
ATOM    445  CB  THR A 327      11.429  15.762  23.591  1.00 52.86           C  
ANISOU  445  CB  THR A 327     7140   6566   6379   -850   -153   -233       C  
ATOM    446  N   HIS A 328       9.468  18.561  22.091  1.00 62.80           N  
ANISOU  446  N   HIS A 328     8315   7452   8093   -748   -290   -446       N  
ATOM    447  CA  HIS A 328       9.288  19.249  20.806  1.00 53.23           C  
ANISOU  447  CA  HIS A 328     7135   6086   7004   -688   -407   -390       C  
ATOM    448  C   HIS A 328      10.189  20.484  20.776  1.00 83.15           C  
ANISOU  448  C   HIS A 328    10935   9837  10821   -721   -444   -377       C  
ATOM    449  O   HIS A 328       9.757  21.627  20.958  1.00 99.98           O  
ANISOU  449  O   HIS A 328    13008  11863  13118   -728   -481   -482       O  
ATOM    450  CB  HIS A 328       7.823  19.618  20.597  1.00 53.96           C  
ANISOU  450  CB  HIS A 328     7159   6043   7300   -646   -454   -508       C  
ATOM    451  CG  HIS A 328       7.418  19.793  19.162  1.00 54.00           C  
ANISOU  451  CG  HIS A 328     7213   5904   7401   -583   -588   -413       C  
ATOM    452  ND1 HIS A 328       8.139  19.279  18.104  1.00 68.07           N  
ANISOU  452  ND1 HIS A 328     9099   7707   9058   -571   -635   -239       N  
ATOM    453  CD2 HIS A 328       6.321  20.371  18.618  1.00 71.38           C  
ANISOU  453  CD2 HIS A 328     9370   7941   9811   -538   -689   -472       C  
ATOM    454  CE1 HIS A 328       7.517  19.555  16.971  1.00 57.67           C  
ANISOU  454  CE1 HIS A 328     7809   6255   7846   -535   -758   -187       C  
ATOM    455  NE2 HIS A 328       6.413  20.219  17.255  1.00 70.39           N  
ANISOU  455  NE2 HIS A 328     9334   7746   9667   -510   -803   -318       N  
ATOM    456  N   ASN A 329      11.471  20.238  20.521  1.00 67.94           N  
ANISOU  456  N   ASN A 329     9079   7993   8743   -743   -435   -250       N  
ATOM    457  CA  ASN A 329      12.475  21.284  20.414  1.00 53.35           C  
ANISOU  457  CA  ASN A 329     7253   6125   6891   -781   -466   -218       C  
ATOM    458  C   ASN A 329      13.827  20.659  20.137  1.00 60.49           C  
ANISOU  458  C   ASN A 329     8225   7144   7615   -802   -439    -87       C  
ATOM    459  O   ASN A 329      14.128  19.589  20.674  1.00 64.10           O  
ANISOU  459  O   ASN A 329     8679   7722   7954   -806   -371    -65       O  
ATOM    460  CB  ASN A 329      12.563  22.081  21.700  1.00 54.00           C  
ANISOU  460  CB  ASN A 329     7259   6243   7014   -838   -402   -357       C  
ATOM    461  CG  ASN A 329      13.136  21.276  22.796  1.00 70.83           C  
ANISOU  461  CG  ASN A 329     9380   8551   8981   -890   -296   -366       C  
ATOM    462  OD1 ASN A 329      12.398  20.618  23.522  1.00 88.42           O  
ANISOU  462  OD1 ASN A 329    11565  10838  11194   -905   -235   -444       O  
ATOM    463  ND2 ASN A 329      14.464  21.256  22.908  1.00 55.84           N  
ANISOU  463  ND2 ASN A 329     7522   6742   6955   -926   -281   -279       N  
ATOM    464  N   TYR A 330      14.656  21.322  19.334  1.00 70.18           N  
ANISOU  464  N   TYR A 330     9507   8332   8826   -822   -495     -4       N  
ATOM    465  CA  TYR A 330      16.061  20.950  19.201  1.00 52.26           C  
ANISOU  465  CA  TYR A 330     7280   6172   6406   -855   -459     86       C  
ATOM    466  C   TYR A 330      17.022  21.904  19.908  1.00 52.64           C  
ANISOU  466  C   TYR A 330     7308   6258   6434   -915   -434     54       C  
ATOM    467  O   TYR A 330      18.046  21.443  20.419  1.00 52.31           O  
ANISOU  467  O   TYR A 330     7262   6339   6275   -943   -376     82       O  
ATOM    468  CB  TYR A 330      16.445  20.838  17.720  1.00 52.15           C  
ANISOU  468  CB  TYR A 330     7345   6118   6352   -857   -521    202       C  
ATOM    469  CG  TYR A 330      15.808  19.661  16.984  1.00 51.68           C  
ANISOU  469  CG  TYR A 330     7308   6058   6268   -809   -528    246       C  
ATOM    470  CD1 TYR A 330      15.311  18.566  17.681  1.00 58.92           C  
ANISOU  470  CD1 TYR A 330     8182   7039   7165   -766   -468    208       C  
ATOM    471  CD2 TYR A 330      15.717  19.643  15.593  1.00 51.81           C  
ANISOU  471  CD2 TYR A 330     7394   6017   6274   -819   -597    327       C  
ATOM    472  CE1 TYR A 330      14.742  17.488  17.020  1.00 50.79           C  
ANISOU  472  CE1 TYR A 330     7171   6007   6119   -722   -473    245       C  
ATOM    473  CE2 TYR A 330      15.138  18.584  14.925  1.00 51.44           C  
ANISOU  473  CE2 TYR A 330     7365   5974   6204   -781   -599    358       C  
ATOM    474  CZ  TYR A 330      14.665  17.497  15.643  1.00 51.88           C  
ANISOU  474  CZ  TYR A 330     7371   6087   6252   -726   -535    315       C  
ATOM    475  OH  TYR A 330      14.100  16.412  14.997  1.00 55.60           O  
ANISOU  475  OH  TYR A 330     7857   6562   6706   -687   -535    341       O  
ATOM    476  N   VAL A 331      16.706  23.229  19.973  1.00 68.67           N  
ANISOU  476  N   VAL A 331     9321   8181   8592   -936   -482     -8       N  
ATOM    477  CA  VAL A 331      17.503  24.205  20.721  1.00 53.87           C  
ANISOU  477  CA  VAL A 331     7419   6334   6717   -995   -455    -59       C  
ATOM    478  C   VAL A 331      17.183  24.093  22.205  1.00 54.04           C  
ANISOU  478  C   VAL A 331     7358   6439   6737  -1017   -368   -189       C  
ATOM    479  O   VAL A 331      16.019  24.042  22.612  1.00 54.36           O  
ANISOU  479  O   VAL A 331     7344   6434   6875   -996   -357   -292       O  
ATOM    480  CB  VAL A 331      17.242  25.642  20.225  1.00 54.79           C  
ANISOU  480  CB  VAL A 331     7541   6289   6988  -1012   -548    -80       C  
ATOM    481  CG1 VAL A 331      17.964  26.649  21.105  1.00 55.32           C  
ANISOU  481  CG1 VAL A 331     7568   6383   7070  -1072   -511   -154       C  
ATOM    482  CG2 VAL A 331      17.653  25.822  18.793  1.00 54.83           C  
ANISOU  482  CG2 VAL A 331     7641   6227   6965  -1026   -639     60       C  
ATOM    483  N   GLU A 332      18.213  24.095  23.025  1.00 53.98           N  
ANISOU  483  N   GLU A 332     7337   6554   6618  -1073   -307   -192       N  
ATOM    484  CA  GLU A 332      18.022  24.116  24.461  1.00 54.35           C  
ANISOU  484  CA  GLU A 332     7315   6694   6642  -1127   -228   -313       C  
ATOM    485  C   GLU A 332      18.961  25.135  25.102  1.00 61.85           C  
ANISOU  485  C   GLU A 332     8242   7682   7575  -1199   -204   -359       C  
ATOM    486  O   GLU A 332      20.137  25.239  24.742  1.00 61.69           O  
ANISOU  486  O   GLU A 332     8264   7700   7474  -1214   -219   -264       O  
ATOM    487  CB  GLU A 332      18.264  22.730  25.037  1.00 58.82           C  
ANISOU  487  CB  GLU A 332     7886   7405   7056  -1138   -177   -260       C  
ATOM    488  CG  GLU A 332      18.043  22.662  26.516  1.00 66.85           C  
ANISOU  488  CG  GLU A 332     8846   8534   8021  -1222   -102   -370       C  
ATOM    489  CD  GLU A 332      16.596  22.925  26.859  1.00 78.62           C  
ANISOU  489  CD  GLU A 332    10278   9963   9633  -1224    -74   -521       C  
ATOM    490  OE1 GLU A 332      15.794  21.952  26.837  1.00 86.70           O  
ANISOU  490  OE1 GLU A 332    11304  11001  10639  -1199    -62   -514       O  
ATOM    491  OE2 GLU A 332      16.267  24.114  27.100  1.00 58.52           O  
ANISOU  491  OE2 GLU A 332     7677   7342   7214  -1248    -66   -653       O  
ATOM    492  N   SER A 333      18.447  25.892  26.053  1.00 56.01           N  
ANISOU  492  N   SER A 333     7430   6937   6916  -1250   -161   -517       N  
ATOM    493  CA  SER A 333      19.345  26.698  26.854  1.00 60.94           C  
ANISOU  493  CA  SER A 333     8027   7629   7499  -1331   -122   -571       C  
ATOM    494  C   SER A 333      20.256  25.789  27.679  1.00 72.11           C  
ANISOU  494  C   SER A 333     9455   9234   8711  -1389    -68   -509       C  
ATOM    495  O   SER A 333      19.872  24.684  28.073  1.00 55.52           O  
ANISOU  495  O   SER A 333     7355   7215   6526  -1393    -42   -487       O  
ATOM    496  CB  SER A 333      18.547  27.616  27.768  1.00 57.31           C  
ANISOU  496  CB  SER A 333     7472   7134   7168  -1384    -73   -779       C  
ATOM    497  OG  SER A 333      18.281  26.932  28.975  1.00 59.54           O  
ANISOU  497  OG  SER A 333     7715   7571   7337  -1460     18   -859       O  
ATOM    498  N   SER A 334      21.481  26.265  27.946  1.00 73.69           N  
ANISOU  498  N   SER A 334     9663   9497   8838  -1440    -63   -476       N  
ATOM    499  CA  SER A 334      22.385  25.481  28.781  1.00 78.98           C  
ANISOU  499  CA  SER A 334    10337  10337   9335  -1501    -32   -417       C  
ATOM    500  C   SER A 334      21.898  25.350  30.217  1.00 81.23           C  
ANISOU  500  C   SER A 334    10569  10739   9556  -1605     37   -536       C  
ATOM    501  O   SER A 334      22.378  24.462  30.934  1.00 73.70           O  
ANISOU  501  O   SER A 334     9626   9923   8455  -1663     45   -471       O  
ATOM    502  CB  SER A 334      23.804  26.081  28.778  1.00 77.89           C  
ANISOU  502  CB  SER A 334    10210  10242   9144  -1538    -43   -368       C  
ATOM    503  OG  SER A 334      24.268  26.355  27.471  1.00 78.35           O  
ANISOU  503  OG  SER A 334    10315  10199   9253  -1472    -97   -278       O  
ATOM    504  N   PHE A 335      20.975  26.209  30.658  1.00 78.69           N  
ANISOU  504  N   PHE A 335    10188  10365   9346  -1642     84   -711       N  
ATOM    505  CA  PHE A 335      20.409  26.031  31.987  1.00 72.88           C  
ANISOU  505  CA  PHE A 335     9398   9751   8540  -1761    165   -844       C  
ATOM    506  C   PHE A 335      19.709  24.678  32.105  1.00 83.42           C  
ANISOU  506  C   PHE A 335    10758  11143   9796  -1754    169   -788       C  
ATOM    507  O   PHE A 335      19.931  23.935  33.069  1.00 80.96           O  
ANISOU  507  O   PHE A 335    10454  10985   9321  -1859    195   -762       O  
ATOM    508  CB  PHE A 335      19.438  27.162  32.314  1.00 59.12           C  
ANISOU  508  CB  PHE A 335     7569   7925   6967  -1792    220  -1069       C  
ATOM    509  CG  PHE A 335      18.711  26.956  33.616  1.00 63.29           C  
ANISOU  509  CG  PHE A 335     8036   8584   7429  -1929    320  -1236       C  
ATOM    510  CD1 PHE A 335      19.284  27.357  34.812  1.00 61.01           C  
ANISOU  510  CD1 PHE A 335     7714   8444   7021  -2083    387  -1325       C  
ATOM    511  CD2 PHE A 335      17.467  26.321  33.654  1.00 67.59           C  
ANISOU  511  CD2 PHE A 335     8555   9114   8011  -1920    351  -1306       C  
ATOM    512  CE1 PHE A 335      18.623  27.160  36.032  1.00 75.53           C  
ANISOU  512  CE1 PHE A 335     9500  10423   8774  -2241    488  -1485       C  
ATOM    513  CE2 PHE A 335      16.803  26.102  34.873  1.00 72.64           C  
ANISOU  513  CE2 PHE A 335     9139   9891   8569  -2073    455  -1468       C  
ATOM    514  CZ  PHE A 335      17.382  26.526  36.066  1.00 69.87           C  
ANISOU  514  CZ  PHE A 335     8760   9697   8091  -2240    525  -1559       C  
ATOM    515  N   TRP A 336      18.848  24.344  31.133  1.00 78.56           N  
ANISOU  515  N   TRP A 336    10155  10401   9292  -1641    134   -764       N  
ATOM    516  CA  TRP A 336      18.059  23.115  31.193  1.00 75.46           C  
ANISOU  516  CA  TRP A 336     9779  10046   8845  -1631    142   -727       C  
ATOM    517  C   TRP A 336      18.880  21.901  30.817  1.00 68.28           C  
ANISOU  517  C   TRP A 336     8941   9192   7811  -1589     82   -519       C  
ATOM    518  O   TRP A 336      18.659  20.800  31.339  1.00 75.94           O  
ANISOU  518  O   TRP A 336     9928  10253   8673  -1634     87   -468       O  
ATOM    519  CB  TRP A 336      16.871  23.194  30.240  1.00 73.34           C  
ANISOU  519  CB  TRP A 336     9497   9619   8751  -1522    119   -774       C  
ATOM    520  CG  TRP A 336      15.816  24.061  30.744  1.00 65.56           C  
ANISOU  520  CG  TRP A 336     8421   8584   7903  -1566    179   -996       C  
ATOM    521  CD1 TRP A 336      15.296  25.148  30.139  1.00 64.51           C  
ANISOU  521  CD1 TRP A 336     8241   8284   7986  -1502    148  -1096       C  
ATOM    522  CD2 TRP A 336      15.128  23.913  31.987  1.00 69.53           C  
ANISOU  522  CD2 TRP A 336     8862   9205   8352  -1697    279  -1160       C  
ATOM    523  NE1 TRP A 336      14.312  25.702  30.926  1.00 81.80           N  
ANISOU  523  NE1 TRP A 336    10326  10469  10284  -1571    225  -1329       N  
ATOM    524  CE2 TRP A 336      14.190  24.960  32.070  1.00 72.93           C  
ANISOU  524  CE2 TRP A 336     9192   9529   8987  -1698    318  -1380       C  
ATOM    525  CE3 TRP A 336      15.207  22.990  33.034  1.00 62.12           C  
ANISOU  525  CE3 TRP A 336     7941   8450   7211  -1826    335  -1143       C  
ATOM    526  CZ2 TRP A 336      13.346  25.126  33.166  1.00 68.01           C  
ANISOU  526  CZ2 TRP A 336     8478   8990   8374  -1826    430  -1607       C  
ATOM    527  CZ3 TRP A 336      14.371  23.151  34.123  1.00 70.87           C  
ANISOU  527  CZ3 TRP A 336     8976   9650   8302  -1968    441  -1348       C  
ATOM    528  CH2 TRP A 336      13.449  24.214  34.180  1.00 73.40           C  
ANISOU  528  CH2 TRP A 336     9188   9872   8830  -1967    498  -1590       C  
ATOM    529  N   CYS A 337      19.814  22.099  29.900  1.00 62.00           N  
ANISOU  529  N   CYS A 337     8182   8336   7039  -1509     23   -407       N  
ATOM    530  CA  CYS A 337      20.688  21.045  29.427  1.00 57.96           C  
ANISOU  530  CA  CYS A 337     7719   7860   6443  -1461    -33   -233       C  
ATOM    531  C   CYS A 337      21.835  20.765  30.391  1.00 59.62           C  
ANISOU  531  C   CYS A 337     7926   8210   6514  -1555    -40   -174       C  
ATOM    532  O   CYS A 337      22.301  19.627  30.458  1.00 64.18           O  
ANISOU  532  O   CYS A 337     8525   8842   7017  -1547    -85    -51       O  
ATOM    533  CB  CYS A 337      21.215  21.455  28.052  1.00 66.09           C  
ANISOU  533  CB  CYS A 337     8779   8777   7554  -1361    -81   -164       C  
ATOM    534  SG  CYS A 337      22.190  20.151  27.300  1.00 71.19           S  
ANISOU  534  SG  CYS A 337     9464   9451   8134  -1295   -135     12       S  
ATOM    535  N   PHE A 338      22.295  21.765  31.144  1.00 73.34           N  
ANISOU  535  N   PHE A 338     9635  10003   8228  -1644     -6   -258       N  
ATOM    536  CA  PHE A 338      23.479  21.556  31.964  1.00 68.87           C  
ANISOU  536  CA  PHE A 338     9069   9564   7535  -1731    -29   -190       C  
ATOM    537  C   PHE A 338      23.279  21.998  33.405  1.00 61.55           C  
ANISOU  537  C   PHE A 338     8110   8761   6515  -1894     28   -304       C  
ATOM    538  O   PHE A 338      23.384  21.200  34.341  1.00 57.71           O  
ANISOU  538  O   PHE A 338     7634   8398   5896  -1997     13   -253       O  
ATOM    539  CB  PHE A 338      24.665  22.294  31.336  1.00 59.04           C  
ANISOU  539  CB  PHE A 338     7824   8279   6327  -1687    -55   -151       C  
ATOM    540  CG  PHE A 338      25.034  21.782  29.973  1.00 74.25           C  
ANISOU  540  CG  PHE A 338     9782  10115   8315  -1560   -105    -41       C  
ATOM    541  CD1 PHE A 338      25.412  20.442  29.801  1.00 54.65           C  
ANISOU  541  CD1 PHE A 338     7311   7664   5788  -1521   -156     84       C  
ATOM    542  CD2 PHE A 338      24.959  22.605  28.859  1.00 65.14           C  
ANISOU  542  CD2 PHE A 338     8643   8841   7266  -1490   -104    -64       C  
ATOM    543  CE1 PHE A 338      25.728  19.953  28.570  1.00 53.99           C  
ANISOU  543  CE1 PHE A 338     7244   7506   5762  -1417   -188    160       C  
ATOM    544  CE2 PHE A 338      25.282  22.100  27.595  1.00 68.16           C  
ANISOU  544  CE2 PHE A 338     9057   9156   7683  -1398   -141     29       C  
ATOM    545  CZ  PHE A 338      25.665  20.777  27.457  1.00 58.97           C  
ANISOU  545  CZ  PHE A 338     7895   8037   6474  -1362   -174    130       C  
ATOM    546  N   ASP A 339      22.946  23.266  33.591  1.00 60.51           N  
ANISOU  546  N   ASP A 339     7938   8597   6457  -1928     92   -463       N  
ATOM    547  CA  ASP A 339      23.022  23.833  34.928  1.00 72.35           C  
ANISOU  547  CA  ASP A 339     9400  10226   7864  -2096    153   -583       C  
ATOM    548  C   ASP A 339      21.948  23.258  35.857  1.00 76.05           C  
ANISOU  548  C   ASP A 339     9855  10788   8252  -2213    210   -669       C  
ATOM    549  O   ASP A 339      22.212  23.038  37.045  1.00 68.65           O  
ANISOU  549  O   ASP A 339     8918  10010   7154  -2380    229   -681       O  
ATOM    550  CB  ASP A 339      22.974  25.361  34.820  1.00 80.55           C  
ANISOU  550  CB  ASP A 339    10388  11188   9030  -2096    205   -743       C  
ATOM    551  CG  ASP A 339      24.280  25.944  34.212  1.00 76.30           C  
ANISOU  551  CG  ASP A 339     9868  10608   8516  -2038    154   -653       C  
ATOM    552  OD1 ASP A 339      25.361  25.671  34.781  1.00 74.02           O  
ANISOU  552  OD1 ASP A 339     9592  10436   8097  -2106    126   -570       O  
ATOM    553  OD2 ASP A 339      24.244  26.644  33.165  1.00 61.98           O  
ANISOU  553  OD2 ASP A 339     8058   8646   6847  -1932    134   -660       O  
ATOM    554  N   ALA A 340      20.744  22.973  35.341  1.00 71.37           N  
ANISOU  554  N   ALA A 340     9253  10105   7757  -2142    234   -724       N  
ATOM    555  CA  ALA A 340      19.678  22.443  36.190  1.00 67.22           C  
ANISOU  555  CA  ALA A 340     8711   9670   7159  -2261    299   -820       C  
ATOM    556  C   ALA A 340      19.859  20.959  36.501  1.00 69.75           C  
ANISOU  556  C   ALA A 340     9097  10084   7322  -2305    236   -642       C  
ATOM    557  O   ALA A 340      19.318  20.470  37.507  1.00 71.66           O  
ANISOU  557  O   ALA A 340     9341  10454   7434  -2465    279   -690       O  
ATOM    558  CB  ALA A 340      18.315  22.684  35.543  1.00 59.89           C  
ANISOU  558  CB  ALA A 340     7740   8608   6407  -2171    344   -953       C  
ATOM    559  N   LEU A 341      20.611  20.243  35.667  1.00 67.66           N  
ANISOU  559  N   LEU A 341     8880   9757   7070  -2176    135   -445       N  
ATOM    560  CA  LEU A 341      21.072  18.887  35.950  1.00 62.96           C  
ANISOU  560  CA  LEU A 341     8337   9233   6350  -2209     49   -257       C  
ATOM    561  C   LEU A 341      22.277  18.852  36.869  1.00 67.28           C  
ANISOU  561  C   LEU A 341     8898   9911   6756  -2334     -6   -171       C  
ATOM    562  O   LEU A 341      22.860  17.784  37.042  1.00 69.30           O  
ANISOU  562  O   LEU A 341     9190  10204   6937  -2349   -108      3       O  
ATOM    563  CB  LEU A 341      21.451  18.166  34.652  1.00 57.61           C  
ANISOU  563  CB  LEU A 341     7688   8430   5772  -2019    -35   -104       C  
ATOM    564  CG  LEU A 341      20.297  17.808  33.729  1.00 71.15           C  
ANISOU  564  CG  LEU A 341     9406  10028   7601  -1900    -11   -136       C  
ATOM    565  CD1 LEU A 341      20.668  16.577  32.958  1.00 85.93           C  
ANISOU  565  CD1 LEU A 341    11314  11845   9491  -1790   -100     39       C  
ATOM    566  CD2 LEU A 341      19.032  17.565  34.524  1.00 79.03           C  
ANISOU  566  CD2 LEU A 341    10393  11089   8545  -2015     59   -249       C  
ATOM    567  N   TYR A 342      22.700  19.995  37.400  1.00 79.73           N  
ANISOU  567  N   TYR A 342    10439  11541   8312  -2416     47   -284       N  
ATOM    568  CA  TYR A 342      23.830  20.059  38.321  1.00 74.89           C  
ANISOU  568  CA  TYR A 342     9835  11060   7561  -2549     -4   -215       C  
ATOM    569  C   TYR A 342      25.123  19.584  37.659  1.00 81.45           C  
ANISOU  569  C   TYR A 342    10682  11836   8430  -2429   -125    -28       C  
ATOM    570  O   TYR A 342      25.977  18.961  38.293  1.00 83.03           O  
ANISOU  570  O   TYR A 342    10899  12122   8525  -2511   -221    106       O  
ATOM    571  CB  TYR A 342      23.530  19.261  39.582  1.00 63.04           C  
ANISOU  571  CB  TYR A 342     8367   9719   5866  -2758    -23   -176       C  
ATOM    572  CG  TYR A 342      24.444  19.516  40.749  1.00 76.38           C  
ANISOU  572  CG  TYR A 342    10063  11568   7391  -2948    -58   -148       C  
ATOM    573  CD1 TYR A 342      24.535  20.773  41.337  1.00 86.92           C  
ANISOU  573  CD1 TYR A 342    11354  12974   8699  -3055     41   -328       C  
ATOM    574  CD2 TYR A 342      25.194  18.480  41.287  1.00 77.98           C  
ANISOU  574  CD2 TYR A 342    10312  11845   7471  -3030   -199     58       C  
ATOM    575  CE1 TYR A 342      25.366  20.985  42.423  1.00 87.24           C  
ANISOU  575  CE1 TYR A 342    11402  13170   8575  -3242      8   -302       C  
ATOM    576  CE2 TYR A 342      26.014  18.674  42.355  1.00 79.96           C  
ANISOU  576  CE2 TYR A 342    10573  12242   7568  -3213   -249     97       C  
ATOM    577  CZ  TYR A 342      26.106  19.923  42.927  1.00 86.52           C  
ANISOU  577  CZ  TYR A 342    11364  13155   8353  -3323   -142    -82       C  
ATOM    578  OH  TYR A 342      26.939  20.095  44.008  1.00 88.45           O  
ANISOU  578  OH  TYR A 342    11621  13555   8432  -3517   -196    -40       O  
ATOM    579  N   ILE A 343      25.271  19.887  36.377  1.00 84.91           N  
ANISOU  579  N   ILE A 343    11108  12129   9024  -2244   -123    -24       N  
ATOM    580  CA  ILE A 343      26.531  19.711  35.656  1.00 80.85           C  
ANISOU  580  CA  ILE A 343    10591  11562   8566  -2136   -205    102       C  
ATOM    581  C   ILE A 343      27.294  21.033  35.680  1.00 89.02           C  
ANISOU  581  C   ILE A 343    11595  12605   9624  -2153   -165     16       C  
ATOM    582  O   ILE A 343      26.733  22.067  35.275  1.00 72.94           O  
ANISOU  582  O   ILE A 343     9543  10498   7672  -2119    -83   -119       O  
ATOM    583  CB  ILE A 343      26.296  19.261  34.207  1.00 76.56           C  
ANISOU  583  CB  ILE A 343    10057  10872   8161  -1948   -221    152       C  
ATOM    584  CG1 ILE A 343      25.337  18.067  34.165  1.00 77.32           C  
ANISOU  584  CG1 ILE A 343    10180  10951   8247  -1930   -242    207       C  
ATOM    585  CG2 ILE A 343      27.641  18.991  33.530  1.00 71.59           C  
ANISOU  585  CG2 ILE A 343     9412  10207   7581  -1860   -297    264       C  
ATOM    586  CD1 ILE A 343      25.402  17.266  32.861  1.00 56.27           C  
ANISOU  586  CD1 ILE A 343     7522   8166   5693  -1763   -288    298       C  
ATOM    587  N   PRO A 344      28.552  21.046  36.113  1.00 98.41           N  
ANISOU  587  N   PRO A 344    12772  13865  10754  -2203   -229     92       N  
ATOM    588  CA  PRO A 344      29.286  22.312  36.220  1.00101.75           C  
ANISOU  588  CA  PRO A 344    13165  14305  11189  -2235   -187      7       C  
ATOM    589  C   PRO A 344      29.547  22.931  34.855  1.00107.14           C  
ANISOU  589  C   PRO A 344    13842  14848  12018  -2083   -164    -13       C  
ATOM    590  O   PRO A 344      29.523  22.260  33.820  1.00117.69           O  
ANISOU  590  O   PRO A 344    15193  16094  13431  -1956   -199     67       O  
ATOM    591  CB  PRO A 344      30.595  21.907  36.907  1.00 96.12           C  
ANISOU  591  CB  PRO A 344    12440  13694  10388  -2310   -284    121       C  
ATOM    592  CG  PRO A 344      30.327  20.565  37.509  1.00 84.87           C  
ANISOU  592  CG  PRO A 344    11041  12327   8877  -2369   -371    244       C  
ATOM    593  CD  PRO A 344      29.338  19.909  36.615  1.00 90.08           C  
ANISOU  593  CD  PRO A 344    11724  12878   9626  -2245   -351    256       C  
ATOM    594  N   GLN A 345      29.803  24.246  34.869  1.00104.79           N  
ANISOU  594  N   GLN A 345    13524  14538  11754  -2111   -106   -123       N  
ATOM    595  CA  GLN A 345      29.981  24.996  33.630  1.00 94.13           C  
ANISOU  595  CA  GLN A 345    12177  13056  10531  -1998    -86   -146       C  
ATOM    596  C   GLN A 345      31.337  24.773  32.987  1.00 89.83           C  
ANISOU  596  C   GLN A 345    11627  12506  10000  -1942   -142    -42       C  
ATOM    597  O   GLN A 345      31.504  25.121  31.813  1.00 92.63           O  
ANISOU  597  O   GLN A 345    11995  12758  10443  -1853   -135    -34       O  
ATOM    598  CB  GLN A 345      29.789  26.486  33.878  1.00 67.76           C  
ANISOU  598  CB  GLN A 345     8816   9691   7239  -2054    -15   -298       C  
ATOM    599  CG  GLN A 345      28.512  26.810  34.608  1.00 62.72           C  
ANISOU  599  CG  GLN A 345     8158   9065   6605  -2125     53   -440       C  
ATOM    600  CD  GLN A 345      28.270  28.303  34.773  1.00 75.84           C  
ANISOU  600  CD  GLN A 345     9783  10676   8358  -2168    120   -609       C  
ATOM    601  OE1 GLN A 345      29.188  29.081  35.088  1.00 81.26           O  
ANISOU  601  OE1 GLN A 345    10449  11402   9023  -2225    128   -637       O  
ATOM    602  NE2 GLN A 345      27.023  28.714  34.557  1.00 69.02           N  
ANISOU  602  NE2 GLN A 345     8899   9713   7612  -2139    164   -729       N  
ATOM    603  N   GLN A 346      32.294  24.205  33.720  1.00 84.11           N  
ANISOU  603  N   GLN A 346    10878  11887   9191  -2002   -202     34       N  
ATOM    604  CA  GLN A 346      33.647  23.937  33.241  1.00 90.35           C  
ANISOU  604  CA  GLN A 346    11641  12682  10006  -1958   -259    117       C  
ATOM    605  C   GLN A 346      33.884  22.434  33.049  1.00100.48           C  
ANISOU  605  C   GLN A 346    12912  13964  11301  -1897   -347    244       C  
ATOM    606  O   GLN A 346      34.984  21.917  33.275  1.00107.56           O  
ANISOU  606  O   GLN A 346    13766  14906  12196  -1905   -424    318       O  
ATOM    607  CB  GLN A 346      34.673  24.548  34.200  1.00 95.72           C  
ANISOU  607  CB  GLN A 346    12286  13469  10615  -2068   -274     96       C  
ATOM    608  CG  GLN A 346      34.872  23.797  35.532  1.00105.91           C  
ANISOU  608  CG  GLN A 346    13565  14888  11789  -2181   -349    163       C  
ATOM    609  CD  GLN A 346      33.715  23.970  36.506  1.00113.09           C  
ANISOU  609  CD  GLN A 346    14503  15861  12605  -2294   -299     89       C  
ATOM    610  OE1 GLN A 346      32.833  24.802  36.295  1.00121.71           O  
ANISOU  610  OE1 GLN A 346    15607  16902  13734  -2289   -203    -36       O  
ATOM    611  NE2 GLN A 346      33.708  23.172  37.574  1.00105.63           N  
ANISOU  611  NE2 GLN A 346    13565  15025  11543  -2406   -370    162       N  
ATOM    612  N   HIS A 347      32.847  21.715  32.616  1.00102.50           N  
ANISOU  612  N   HIS A 347    13200  14160  11587  -1834   -343    266       N  
ATOM    613  CA  HIS A 347      32.703  20.299  32.292  1.00106.17           C  
ANISOU  613  CA  HIS A 347    13661  14594  12085  -1764   -411    369       C  
ATOM    614  C   HIS A 347      32.920  20.088  30.795  1.00114.01           C  
ANISOU  614  C   HIS A 347    14647  15482  13188  -1635   -394    377       C  
ATOM    615  O   HIS A 347      32.470  20.908  29.985  1.00126.74           O  
ANISOU  615  O   HIS A 347    16290  17028  14837  -1600   -322    308       O  
ATOM    616  CB  HIS A 347      31.311  19.807  32.685  1.00105.87           C  
ANISOU  616  CB  HIS A 347    13666  14554  12006  -1786   -395    363       C  
ATOM    617  CG  HIS A 347      31.159  18.316  32.696  1.00 92.35           C  
ANISOU  617  CG  HIS A 347    11952  12830  10307  -1748   -480    478       C  
ATOM    618  ND1 HIS A 347      30.857  17.589  31.563  1.00 83.79           N  
ANISOU  618  ND1 HIS A 347    10870  11648   9321  -1622   -483    509       N  
ATOM    619  CD2 HIS A 347      31.226  17.421  33.712  1.00 85.47           C  
ANISOU  619  CD2 HIS A 347    11080  12030   9364  -1831   -570    570       C  
ATOM    620  CE1 HIS A 347      30.766  16.308  31.877  1.00 80.71           C  
ANISOU  620  CE1 HIS A 347    10473  11260   8932  -1618   -569    609       C  
ATOM    621  NE2 HIS A 347      30.981  16.180  33.175  1.00 84.54           N  
ANISOU  621  NE2 HIS A 347    10961  11845   9318  -1744   -630    655       N  
ATOM    622  N   PRO A 348      33.607  19.013  30.390  1.00106.52           N  
ANISOU  622  N   PRO A 348    13655  14516  12301  -1573   -463    455       N  
ATOM    623  CA  PRO A 348      33.915  18.840  28.955  1.00 96.19           C  
ANISOU  623  CA  PRO A 348    12331  13127  11089  -1473   -433    440       C  
ATOM    624  C   PRO A 348      32.685  18.726  28.074  1.00 97.65           C  
ANISOU  624  C   PRO A 348    12573  13229  11299  -1409   -380    419       C  
ATOM    625  O   PRO A 348      32.803  18.913  26.857  1.00 98.06           O  
ANISOU  625  O   PRO A 348    12633  13222  11404  -1356   -338    391       O  
ATOM    626  CB  PRO A 348      34.754  17.552  28.914  1.00 86.63           C  
ANISOU  626  CB  PRO A 348    11046  11916   9955  -1428   -524    515       C  
ATOM    627  CG  PRO A 348      34.473  16.856  30.205  1.00 91.21           C  
ANISOU  627  CG  PRO A 348    11629  12548  10479  -1487   -615    596       C  
ATOM    628  CD  PRO A 348      34.161  17.927  31.219  1.00 97.48           C  
ANISOU  628  CD  PRO A 348    12467  13421  11150  -1601   -578    554       C  
ATOM    629  N   SER A 349      31.511  18.429  28.642  1.00 93.48           N  
ANISOU  629  N   SER A 349    12086  12702  10732  -1424   -382    427       N  
ATOM    630  CA  SER A 349      30.292  18.363  27.843  1.00100.61           C  
ANISOU  630  CA  SER A 349    13037  13523  11666  -1364   -337    401       C  
ATOM    631  C   SER A 349      29.853  19.736  27.348  1.00106.51           C  
ANISOU  631  C   SER A 349    13825  14222  12422  -1376   -270    317       C  
ATOM    632  O   SER A 349      29.076  19.817  26.386  1.00 98.75           O  
ANISOU  632  O   SER A 349    12880  13155  11486  -1321   -245    300       O  
ATOM    633  CB  SER A 349      29.159  17.717  28.651  1.00 93.84           C  
ANISOU  633  CB  SER A 349    12204  12684  10768  -1389   -353    420       C  
ATOM    634  N   ARG A 350      30.342  20.811  27.976  1.00111.23           N  
ANISOU  634  N   ARG A 350    14414  14865  12984  -1451   -249    267       N  
ATOM    635  CA  ARG A 350      29.955  22.180  27.658  1.00100.71           C  
ANISOU  635  CA  ARG A 350    13111  13476  11676  -1472   -200    186       C  
ATOM    636  C   ARG A 350      30.995  22.903  26.809  1.00 91.11           C  
ANISOU  636  C   ARG A 350    11896  12237  10484  -1473   -189    183       C  
ATOM    637  O   ARG A 350      31.087  24.133  26.859  1.00100.64           O  
ANISOU  637  O   ARG A 350    13116  13422  11701  -1519   -163    125       O  
ATOM    638  CB  ARG A 350      29.693  22.950  28.949  1.00 93.71           C  
ANISOU  638  CB  ARG A 350    12213  12651  10743  -1566   -175    111       C  
ATOM    639  CG  ARG A 350      28.787  22.205  29.903  1.00 84.03           C  
ANISOU  639  CG  ARG A 350    10984  11476   9466  -1600   -180    108       C  
ATOM    640  CD  ARG A 350      28.405  23.054  31.092  1.00 77.75           C  
ANISOU  640  CD  ARG A 350    10173  10745   8624  -1711   -136      3       C  
ATOM    641  NE  ARG A 350      27.613  24.223  30.729  1.00 79.51           N  
ANISOU  641  NE  ARG A 350    10401  10874   8935  -1701    -83   -113       N  
ATOM    642  CZ  ARG A 350      26.866  24.897  31.599  1.00 80.44           C  
ANISOU  642  CZ  ARG A 350    10494  11015   9053  -1780    -30   -241       C  
ATOM    643  NH1 ARG A 350      26.814  24.483  32.866  1.00 58.65           N  
ANISOU  643  NH1 ARG A 350     7716   8387   6180  -1890    -15   -262       N  
ATOM    644  NH2 ARG A 350      26.164  25.967  31.205  1.00 83.86           N  
ANISOU  644  NH2 ARG A 350    10918  11339   9605  -1759      3   -352       N  
ATOM    645  N   ASP A 351      31.782  22.147  26.094  1.00 85.14           N  
ANISOU  645  N   ASP A 351    11122  11485   9744  -1430   -205    236       N  
ATOM    646  CA  ASP A 351      32.826  22.684  25.311  1.00 81.31           C  
ANISOU  646  CA  ASP A 351    10626  11000   9268  -1449   -187    227       C  
ATOM    647  C   ASP A 351      32.518  22.494  23.903  1.00 75.20           C  
ANISOU  647  C   ASP A 351     9895  10149   8528  -1410   -169    238       C  
ATOM    648  O   ASP A 351      32.228  21.457  23.484  1.00 70.66           O  
ANISOU  648  O   ASP A 351     9320   9552   7976  -1349   -180    270       O  
ATOM    649  CB  ASP A 351      34.117  21.974  25.647  1.00 79.11           C  
ANISOU  649  CB  ASP A 351    10271  10803   8986  -1454   -215    254       C  
ATOM    650  CG  ASP A 351      34.823  22.573  26.811  1.00 89.62           C  
ANISOU  650  CG  ASP A 351    11566  12216  10270  -1527   -232    239       C  
ATOM    651  OD1 ASP A 351      34.901  23.778  26.910  1.00 92.45           O  
ANISOU  651  OD1 ASP A 351    11945  12574  10608  -1585   -197    187       O  
ATOM    652  OD2 ASP A 351      35.324  21.848  27.641  1.00 90.62           O  
ANISOU  652  OD2 ASP A 351    11645  12404  10382  -1533   -289    283       O  
ATOM    653  N   LEU A 352      32.878  23.453  23.110  1.00 79.35           N  
ANISOU  653  N   LEU A 352    10459  10638   9051  -1458   -145    215       N  
ATOM    654  CA  LEU A 352      32.697  23.487  21.678  1.00 80.43           C  
ANISOU  654  CA  LEU A 352    10651  10713   9197  -1460   -133    230       C  
ATOM    655  C   LEU A 352      33.035  22.322  20.887  1.00 78.53           C  
ANISOU  655  C   LEU A 352    10372  10503   8963  -1418   -122    247       C  
ATOM    656  O   LEU A 352      32.524  22.168  19.846  1.00 78.13           O  
ANISOU  656  O   LEU A 352    10367  10406   8913  -1410   -114    261       O  
ATOM    657  CB  LEU A 352      33.564  24.572  21.092  1.00 81.54           C  
ANISOU  657  CB  LEU A 352    10819  10849   9314  -1548   -112    212       C  
ATOM    658  N   GLN A 353      34.050  21.632  21.271  1.00 99.88           N  
ANISOU  658  N   GLN A 353    12989  13281  11679  -1397   -128    243       N  
ATOM    659  CA  GLN A 353      34.433  20.447  20.659  1.00115.38           C  
ANISOU  659  CA  GLN A 353    14892  15266  13682  -1355   -121    241       C  
ATOM    660  C   GLN A 353      33.383  19.370  20.733  1.00107.66           C  
ANISOU  660  C   GLN A 353    13926  14244  12734  -1276   -147    277       C  
ATOM    661  O   GLN A 353      33.304  18.591  19.829  1.00105.64           O  
ANISOU  661  O   GLN A 353    13675  13965  12500  -1252   -125    269       O  
ATOM    662  CB  GLN A 353      35.681  19.965  21.372  1.00126.12           C  
ANISOU  662  CB  GLN A 353    16144  16699  15079  -1352   -143    228       C  
ATOM    663  N   ASP A 354      32.634  19.259  21.813  1.00102.96           N  
ANISOU  663  N   ASP A 354    13338  13647  12136  -1247   -188    310       N  
ATOM    664  CA  ASP A 354      31.686  18.179  21.912  1.00 99.71           C  
ANISOU  664  CA  ASP A 354    12932  13202  11752  -1179   -215    346       C  
ATOM    665  C   ASP A 354      30.257  18.562  21.784  1.00 82.60           C  
ANISOU  665  C   ASP A 354    10849  10964   9571  -1166   -205    346       C  
ATOM    666  O   ASP A 354      29.418  17.752  21.789  1.00 61.68           O  
ANISOU  666  O   ASP A 354     8212   8280   6946  -1111   -217    368       O  
ATOM    667  CB  ASP A 354      31.819  17.573  23.283  1.00113.65           C  
ANISOU  667  CB  ASP A 354    14656  15012  13515  -1174   -271    384       C  
ATOM    668  CG  ASP A 354      33.008  16.660  23.424  1.00124.82           C  
ANISOU  668  CG  ASP A 354    15974  16475  14975  -1170   -314    401       C  
ATOM    669  OD1 ASP A 354      33.457  16.079  22.439  1.00127.98           O  
ANISOU  669  OD1 ASP A 354    16324  16864  15437  -1142   -295    373       O  
ATOM    670  OD2 ASP A 354      33.481  16.479  24.543  1.00125.65           O  
ANISOU  670  OD2 ASP A 354    16050  16631  15060  -1201   -369    436       O  
ATOM    671  N   THR A 355      29.996  19.819  21.613  1.00 73.96           N  
ANISOU  671  N   THR A 355     9808   9841   8454  -1214   -191    321       N  
ATOM    672  CA  THR A 355      28.640  20.317  21.621  1.00 67.73           C  
ANISOU  672  CA  THR A 355     9077   8978   7679  -1202   -200    312       C  
ATOM    673  C   THR A 355      28.465  21.345  20.528  1.00 67.60           C  
ANISOU  673  C   THR A 355     9126   8888   7672  -1236   -198    306       C  
ATOM    674  O   THR A 355      29.343  22.181  20.321  1.00 72.02           O  
ANISOU  674  O   THR A 355     9692   9464   8210  -1298   -186    294       O  
ATOM    675  CB  THR A 355      28.316  20.931  22.966  1.00 64.24           C  
ANISOU  675  CB  THR A 355     8622   8560   7227  -1234   -203    277       C  
ATOM    676  OG1 THR A 355      28.298  19.890  23.957  1.00 61.16           O  
ANISOU  676  OG1 THR A 355     8187   8236   6814  -1219   -219    301       O  
ATOM    677  CG2 THR A 355      26.963  21.657  22.908  1.00 61.99           C  
ANISOU  677  CG2 THR A 355     8381   8185   6988  -1227   -207    237       C  
ATOM    678  N   PHE A 356      27.339  21.248  19.815  1.00 73.85           N  
ANISOU  678  N   PHE A 356     9968   9596   8494  -1204   -219    319       N  
ATOM    679  CA  PHE A 356      26.876  22.295  18.908  1.00 63.18           C  
ANISOU  679  CA  PHE A 356     8689   8152   7166  -1242   -249    328       C  
ATOM    680  C   PHE A 356      26.323  23.455  19.723  1.00 74.99           C  
ANISOU  680  C   PHE A 356    10186   9590   8718  -1259   -272    283       C  
ATOM    681  O   PHE A 356      25.213  23.368  20.266  1.00 77.93           O  
ANISOU  681  O   PHE A 356    10546   9918   9146  -1216   -285    250       O  
ATOM    682  CB  PHE A 356      25.787  21.769  17.984  1.00 52.59           C  
ANISOU  682  CB  PHE A 356     7393   6738   5851  -1200   -279    358       C  
ATOM    683  CG  PHE A 356      26.242  20.724  17.031  1.00 67.19           C  
ANISOU  683  CG  PHE A 356     9243   8634   7654  -1195   -253    385       C  
ATOM    684  CD1 PHE A 356      27.189  21.016  16.057  1.00 52.92           C  
ANISOU  684  CD1 PHE A 356     7462   6857   5791  -1274   -234    396       C  
ATOM    685  CD2 PHE A 356      25.695  19.443  17.086  1.00 69.66           C  
ANISOU  685  CD2 PHE A 356     9526   8959   7981  -1122   -244    389       C  
ATOM    686  CE1 PHE A 356      27.589  20.055  15.154  1.00 52.97           C  
ANISOU  686  CE1 PHE A 356     7456   6910   5759  -1282   -197    395       C  
ATOM    687  CE2 PHE A 356      26.094  18.475  16.190  1.00 51.98           C  
ANISOU  687  CE2 PHE A 356     7276   6758   5717  -1118   -216    397       C  
ATOM    688  CZ  PHE A 356      27.042  18.782  15.218  1.00 59.40           C  
ANISOU  688  CZ  PHE A 356     8234   7732   6604  -1200   -188    391       C  
ATOM    689  N   PHE A 357      27.071  24.550  19.801  1.00 69.70           N  
ANISOU  689  N   PHE A 357     9524   8917   8042  -1326   -272    270       N  
ATOM    690  CA  PHE A 357      26.516  25.755  20.388  1.00 59.74           C  
ANISOU  690  CA  PHE A 357     8263   7579   6858  -1347   -298    217       C  
ATOM    691  C   PHE A 357      25.809  26.548  19.310  1.00 58.55           C  
ANISOU  691  C   PHE A 357     8181   7284   6780  -1364   -372    250       C  
ATOM    692  O   PHE A 357      26.196  26.534  18.140  1.00 54.62           O  
ANISOU  692  O   PHE A 357     7744   6773   6236  -1405   -396    320       O  
ATOM    693  CB  PHE A 357      27.591  26.605  21.052  1.00 57.41           C  
ANISOU  693  CB  PHE A 357     7940   7338   6536  -1413   -271    182       C  
ATOM    694  CG  PHE A 357      27.808  26.278  22.497  1.00 54.37           C  
ANISOU  694  CG  PHE A 357     7482   7053   6122  -1409   -226    125       C  
ATOM    695  CD1 PHE A 357      28.673  25.262  22.864  1.00 54.08           C  
ANISOU  695  CD1 PHE A 357     7408   7139   6003  -1402   -196    154       C  
ATOM    696  CD2 PHE A 357      27.160  26.995  23.490  1.00 54.73           C  
ANISOU  696  CD2 PHE A 357     7495   7072   6227  -1425   -219     38       C  
ATOM    697  CE1 PHE A 357      28.882  24.958  24.196  1.00 55.05           C  
ANISOU  697  CE1 PHE A 357     7474   7355   6089  -1417   -174    120       C  
ATOM    698  CE2 PHE A 357      27.366  26.705  24.824  1.00 54.80           C  
ANISOU  698  CE2 PHE A 357     7445   7189   6185  -1449   -177    -14       C  
ATOM    699  CZ  PHE A 357      28.228  25.684  25.179  1.00 54.52           C  
ANISOU  699  CZ  PHE A 357     7386   7276   6052  -1449   -161     38       C  
ATOM    700  N   ILE A 358      24.770  27.203  19.705  1.00 70.43           N  
ANISOU  700  N   ILE A 358     9673   8686   8401  -1342   -413    197       N  
ATOM    701  CA  ILE A 358      23.943  27.977  18.795  1.00 69.47           C  
ANISOU  701  CA  ILE A 358     9607   8404   8387  -1350   -510    229       C  
ATOM    702  C   ILE A 358      24.557  29.362  18.626  1.00 76.20           C  
ANISOU  702  C   ILE A 358    10486   9189   9278  -1431   -554    237       C  
ATOM    703  O   ILE A 358      25.031  29.984  19.600  1.00 56.43           O  
ANISOU  703  O   ILE A 358     7930   6718   6793  -1455   -513    162       O  
ATOM    704  CB  ILE A 358      22.496  28.043  19.323  1.00 72.32           C  
ANISOU  704  CB  ILE A 358     9919   8668   8889  -1283   -540    150       C  
ATOM    705  CG1 ILE A 358      21.921  26.643  19.404  1.00 54.65           C  
ANISOU  705  CG1 ILE A 358     7665   6499   6600  -1213   -498    155       C  
ATOM    706  CG2 ILE A 358      21.652  28.905  18.439  1.00 66.96           C  
ANISOU  706  CG2 ILE A 358     9285   7805   8353  -1288   -663    182       C  
ATOM    707  CD1 ILE A 358      22.096  25.888  18.121  1.00 68.77           C  
ANISOU  707  CD1 ILE A 358     9524   8298   8308  -1212   -524    264       C  
ATOM    708  N   LYS A 359      24.559  29.832  17.371  1.00 70.11           N  
ANISOU  708  N   LYS A 359     9802   8326   8512  -1487   -642    332       N  
ATOM    709  CA  LYS A 359      25.129  31.120  16.981  1.00 68.89           C  
ANISOU  709  CA  LYS A 359     9695   8093   8387  -1582   -704    368       C  
ATOM    710  C   LYS A 359      24.085  32.230  16.882  1.00 72.75           C  
ANISOU  710  C   LYS A 359    10188   8375   9079  -1575   -832    355       C  
ATOM    711  O   LYS A 359      24.173  33.221  17.605  1.00 78.70           O  
ANISOU  711  O   LYS A 359    10894   9067   9939  -1589   -841    281       O  
ATOM    712  CB  LYS A 359      25.877  31.009  15.642  1.00 63.62           C  
ANISOU  712  CB  LYS A 359     9128   7459   7585  -1682   -728    486       C  
ATOM    713  CG  LYS A 359      26.304  32.376  15.104  1.00 78.18           C  
ANISOU  713  CG  LYS A 359    11040   9201   9463  -1798   -818    544       C  
ATOM    714  CD  LYS A 359      27.405  32.316  14.055  1.00 82.09           C  
ANISOU  714  CD  LYS A 359    11621   9785   9786  -1932   -797    631       C  
ATOM    715  CE  LYS A 359      26.861  32.198  12.639  1.00 76.37           C  
ANISOU  715  CE  LYS A 359    11005   8989   9022  -2004   -900    750       C  
ATOM    716  NZ  LYS A 359      27.856  32.762  11.647  1.00 79.08           N  
ANISOU  716  NZ  LYS A 359    11448   9368   9232  -2187   -919    835       N  
ATOM    717  N   VAL A 360      23.121  32.117  15.975  1.00 69.27           N  
ANISOU  717  N   VAL A 360     9798   7816   8704  -1559   -940    424       N  
ATOM    718  CA  VAL A 360      22.264  33.275  15.734  1.00 77.37           C  
ANISOU  718  CA  VAL A 360    10832   8623   9943  -1567  -1092    431       C  
ATOM    719  C   VAL A 360      21.281  33.442  16.886  1.00105.93           C  
ANISOU  719  C   VAL A 360    14326  12174  13750  -1467  -1072    273       C  
ATOM    720  O   VAL A 360      21.310  34.500  17.543  1.00121.30           O  
ANISOU  720  O   VAL A 360    16215  14035  15839  -1480  -1092    187       O  
ATOM    721  CB  VAL A 360      21.557  33.193  14.378  1.00 74.35           C  
ANISOU  721  CB  VAL A 360    10544   8123   9581  -1597  -1239    564       C  
ATOM    722  CG1 VAL A 360      20.243  33.940  14.425  1.00 61.76           C  
ANISOU  722  CG1 VAL A 360     8908   6302   8256  -1542  -1388    529       C  
ATOM    723  CG2 VAL A 360      22.416  33.812  13.382  1.00 68.30           C  
ANISOU  723  CG2 VAL A 360     9893   7344   8714  -1741  -1309    697       C  
ATOM    724  N   PRO A 361      20.382  32.413  17.220  1.00 78.63           N  
ANISOU  724  N   PRO A 361    10815   8758  10304  -1371  -1022    213       N  
ATOM    725  CA  PRO A 361      19.586  32.488  18.449  1.00 64.72           C  
ANISOU  725  CA  PRO A 361     8927   6977   8685  -1300   -965     38       C  
ATOM    726  C   PRO A 361      20.442  32.155  19.671  1.00 81.73           C  
ANISOU  726  C   PRO A 361    11024   9322  10708  -1313   -804    -53       C  
ATOM    727  O   PRO A 361      20.038  31.379  20.541  1.00 81.00           O  
ANISOU  727  O   PRO A 361    10864   9328  10584  -1268   -708   -147       O  
ATOM    728  CB  PRO A 361      18.482  31.455  18.214  1.00 58.98           C  
ANISOU  728  CB  PRO A 361     8187   6246   7977  -1220   -970     33       C  
ATOM    729  CG  PRO A 361      18.681  30.994  16.775  1.00 84.98           C  
ANISOU  729  CG  PRO A 361    11602   9530  11155  -1251  -1050    212       C  
ATOM    730  CD  PRO A 361      20.103  31.175  16.486  1.00 58.65           C  
ANISOU  730  CD  PRO A 361     8336   6298   7649  -1341  -1010    295       C  
ATOM    731  N   GLU A 362      21.634  32.781  19.735  1.00 77.56           N  
ANISOU  731  N   GLU A 362    10525   8842  10103  -1388   -783    -21       N  
ATOM    732  CA  GLU A 362      22.701  32.381  20.646  1.00 58.39           C  
ANISOU  732  CA  GLU A 362     8065   6607   7513  -1417   -650    -62       C  
ATOM    733  C   GLU A 362      22.232  32.332  22.086  1.00 65.93           C  
ANISOU  733  C   GLU A 362     8909   7620   8523  -1392   -560   -231       C  
ATOM    734  O   GLU A 362      22.533  31.385  22.824  1.00 62.95           O  
ANISOU  734  O   GLU A 362     8503   7408   8006  -1385   -459   -255       O  
ATOM    735  CB  GLU A 362      23.881  33.347  20.511  1.00 62.78           C  
ANISOU  735  CB  GLU A 362     8656   7165   8033  -1504   -660    -25       C  
ATOM    736  CG  GLU A 362      24.758  33.507  21.765  1.00 70.55           C  
ANISOU  736  CG  GLU A 362     9572   8289   8944  -1539   -547   -122       C  
ATOM    737  CD  GLU A 362      26.117  34.159  21.496  1.00 66.11           C  
ANISOU  737  CD  GLU A 362     9055   7768   8296  -1626   -543    -64       C  
ATOM    738  OE1 GLU A 362      26.305  34.781  20.422  1.00 59.64           O  
ANISOU  738  OE1 GLU A 362     8315   6842   7504  -1675   -635     35       O  
ATOM    739  OE2 GLU A 362      26.991  34.039  22.383  1.00 63.64           O  
ANISOU  739  OE2 GLU A 362     8698   7598   7884  -1656   -451   -115       O  
ATOM    740  N   MET A 363      21.497  33.334  22.517  1.00 65.94           N  
ANISOU  740  N   MET A 363     8841   7486   8726  -1391   -597   -354       N  
ATOM    741  CA  MET A 363      21.039  33.303  23.888  1.00 65.49           C  
ANISOU  741  CA  MET A 363     8674   7499   8711  -1391   -497   -536       C  
ATOM    742  C   MET A 363      19.525  33.209  23.952  1.00 61.87           C  
ANISOU  742  C   MET A 363     8149   6925   8435  -1329   -528   -641       C  
ATOM    743  O   MET A 363      18.810  33.596  23.021  1.00 61.72           O  
ANISOU  743  O   MET A 363     8151   6722   8577  -1287   -652   -595       O  
ATOM    744  CB  MET A 363      21.563  34.489  24.662  1.00 69.55           C  
ANISOU  744  CB  MET A 363     9130   7998   9299  -1458   -469   -650       C  
ATOM    745  CG  MET A 363      23.056  34.379  24.892  1.00 79.97           C  
ANISOU  745  CG  MET A 363    10493   9477  10414  -1522   -408   -575       C  
ATOM    746  SD  MET A 363      23.520  34.975  26.527  1.00 99.90           S  
ANISOU  746  SD  MET A 363    12915  12122  12921  -1603   -290   -761       S  
ATOM    747  CE  MET A 363      25.229  34.432  26.611  1.00104.04           C  
ANISOU  747  CE  MET A 363    13503  12846  13183  -1657   -237   -630       C  
ATOM    748  N   CYS A 364      19.059  32.626  25.044  1.00 60.43           N  
ANISOU  748  N   CYS A 364     7888   6859   8213  -1334   -417   -775       N  
ATOM    749  CA  CYS A 364      17.637  32.509  25.305  1.00 73.45           C  
ANISOU  749  CA  CYS A 364     9453   8426  10028  -1290   -416   -913       C  
ATOM    750  C   CYS A 364      17.151  33.806  25.952  1.00 81.50           C  
ANISOU  750  C   CYS A 364    10354   9323  11288  -1319   -417  -1120       C  
ATOM    751  O   CYS A 364      17.919  34.751  26.157  1.00 93.59           O  
ANISOU  751  O   CYS A 364    11879  10833  12848  -1371   -423  -1140       O  
ATOM    752  CB  CYS A 364      17.379  31.299  26.187  1.00 71.06           C  
ANISOU  752  CB  CYS A 364     9123   8313   9563  -1305   -293   -965       C  
ATOM    753  SG  CYS A 364      18.186  31.462  27.817  1.00 62.80           S  
ANISOU  753  SG  CYS A 364     8016   7474   8371  -1426   -146  -1097       S  
ATOM    754  N   GLN A 365      15.867  33.850  26.303  1.00 69.45           N  
ANISOU  754  N   GLN A 365     8722   7717   9947  -1290   -406  -1291       N  
ATOM    755  CA  GLN A 365      15.312  35.001  27.004  1.00 77.24           C  
ANISOU  755  CA  GLN A 365     9569   8593  11188  -1319   -390  -1530       C  
ATOM    756  C   GLN A 365      15.872  35.107  28.424  1.00 85.21           C  
ANISOU  756  C   GLN A 365    10513   9797  12066  -1428   -225  -1688       C  
ATOM    757  O   GLN A 365      16.016  34.101  29.124  1.00 84.32           O  
ANISOU  757  O   GLN A 365    10415   9895  11726  -1476   -110  -1690       O  
ATOM    758  CB  GLN A 365      13.780  34.900  27.072  1.00 73.05           C  
ANISOU  758  CB  GLN A 365     8925   7946  10884  -1266   -403  -1697       C  
ATOM    759  CG  GLN A 365      13.051  34.843  25.739  1.00 71.13           C  
ANISOU  759  CG  GLN A 365     8727   7496  10801  -1162   -577  -1566       C  
ATOM    760  CD  GLN A 365      12.572  36.218  25.304  1.00 90.02           C  
ANISOU  760  CD  GLN A 365    11043   9611  13550  -1131   -727  -1643       C  
ATOM    761  OE1 GLN A 365      12.307  37.098  26.136  1.00 97.58           O  
ANISOU  761  OE1 GLN A 365    11859  10510  14705  -1167   -678  -1877       O  
ATOM    762  NE2 GLN A 365      12.481  36.421  23.996  1.00 91.59           N  
ANISOU  762  NE2 GLN A 365    11332   9632  13836  -1075   -917  -1447       N  
ATOM    763  N   GLU A 366      16.170  36.337  28.862  1.00 82.37           N  
ANISOU  763  N   GLU A 366    10078   9363  11855  -1478   -222  -1822       N  
ATOM    764  CA  GLU A 366      16.319  36.561  30.298  1.00 83.83           C  
ANISOU  764  CA  GLU A 366    10163   9708  11982  -1592    -61  -2043       C  
ATOM    765  C   GLU A 366      14.972  36.353  30.983  1.00 89.05           C  
ANISOU  765  C   GLU A 366    10686  10368  12782  -1606     23  -2292       C  
ATOM    766  O   GLU A 366      13.906  36.574  30.389  1.00 89.88           O  
ANISOU  766  O   GLU A 366    10729  10276  13144  -1521    -64  -2352       O  
ATOM    767  CB  GLU A 366      16.849  37.966  30.616  1.00 81.22           C  
ANISOU  767  CB  GLU A 366     9767   9286  11807  -1642    -72  -2158       C  
ATOM    768  CG  GLU A 366      17.731  38.624  29.571  1.00 91.26           C  
ANISOU  768  CG  GLU A 366    11142  10421  13110  -1601   -215  -1950       C  
ATOM    769  CD  GLU A 366      18.348  39.923  30.098  1.00109.11           C  
ANISOU  769  CD  GLU A 366    13337  12632  15488  -1673   -198  -2077       C  
ATOM    770  OE1 GLU A 366      18.289  40.149  31.331  1.00111.82           O  
ANISOU  770  OE1 GLU A 366    13570  13097  15821  -1764    -57  -2306       O  
ATOM    771  OE2 GLU A 366      18.878  40.724  29.294  1.00109.62           O  
ANISOU  771  OE2 GLU A 366    13458  12539  15652  -1650   -325  -1954       O  
ATOM    772  N   GLU A 367      15.025  35.920  32.244  1.00 88.39           N  
ANISOU  772  N   GLU A 367    10552  10510  12523  -1728    189  -2438       N  
ATOM    773  CA  GLU A 367      13.820  35.545  32.989  1.00 84.26           C  
ANISOU  773  CA  GLU A 367     9909  10039  12066  -1775    297  -2675       C  
ATOM    774  C   GLU A 367      13.121  34.336  32.337  1.00 92.26           C  
ANISOU  774  C   GLU A 367    10988  11053  13012  -1690    255  -2537       C  
ATOM    775  O   GLU A 367      11.897  34.290  32.189  1.00 87.19           O  
ANISOU  775  O   GLU A 367    10254  10302  12572  -1644    248  -2677       O  
ATOM    776  CB  GLU A 367      12.874  36.745  33.157  1.00 70.44           C  
ANISOU  776  CB  GLU A 367     7976   8087  10702  -1764    291  -2967       C  
ATOM    777  N   PHE A 368      13.937  33.359  31.921  1.00 91.39           N  
ANISOU  777  N   PHE A 368    11034  11062  12628  -1668    224  -2265       N  
ATOM    778  CA  PHE A 368      13.493  32.004  31.593  1.00 79.86           C  
ANISOU  778  CA  PHE A 368     9645   9675  11022  -1625    223  -2135       C  
ATOM    779  C   PHE A 368      13.210  31.221  32.878  1.00 84.58           C  
ANISOU  779  C   PHE A 368    10204  10506  11425  -1764    381  -2265       C  
ATOM    780  O   PHE A 368      13.946  31.335  33.866  1.00 95.20           O  
ANISOU  780  O   PHE A 368    11547  12024  12601  -1896    471  -2314       O  
ATOM    781  CB  PHE A 368      14.590  31.296  30.810  1.00 75.14           C  
ANISOU  781  CB  PHE A 368     9210   9130  10209  -1571    145  -1825       C  
ATOM    782  CG  PHE A 368      15.862  31.153  31.605  1.00 75.19           C  
ANISOU  782  CG  PHE A 368     9265   9336   9966  -1677    214  -1765       C  
ATOM    783  CD1 PHE A 368      16.080  30.028  32.416  1.00 74.63           C  
ANISOU  783  CD1 PHE A 368     9231   9486   9639  -1765    298  -1724       C  
ATOM    784  CD2 PHE A 368      16.806  32.174  31.601  1.00 77.51           C  
ANISOU  784  CD2 PHE A 368     9562   9595  10293  -1701    189  -1756       C  
ATOM    785  CE1 PHE A 368      17.221  29.921  33.179  1.00 79.24           C  
ANISOU  785  CE1 PHE A 368     9852  10246  10011  -1868    344  -1669       C  
ATOM    786  CE2 PHE A 368      17.958  32.079  32.353  1.00 80.38           C  
ANISOU  786  CE2 PHE A 368     9961  10139  10440  -1800    248  -1711       C  
ATOM    787  CZ  PHE A 368      18.173  30.953  33.144  1.00 86.22           C  
ANISOU  787  CZ  PHE A 368    10735  11094  10931  -1883    321  -1665       C  
ATOM    788  N   THR A 369      12.171  30.395  32.864  1.00 64.90           N  
ANISOU  788  N   THR A 369     7689   8028   8942  -1748    409  -2310       N  
ATOM    789  CA  THR A 369      11.693  29.838  34.131  1.00 99.57           C  
ANISOU  789  CA  THR A 369    12021  12621  13188  -1906    564  -2483       C  
ATOM    790  C   THR A 369      11.590  30.902  35.230  1.00 99.62           C  
ANISOU  790  C   THR A 369    11890  12675  13287  -2045    681  -2780       C  
ATOM    791  O   THR A 369      11.224  32.052  34.961  1.00105.64           O  
ANISOU  791  O   THR A 369    12544  13251  14342  -1990    648  -2940       O  
ATOM    792  CB  THR A 369      12.584  28.693  34.613  1.00 87.50           C  
ANISOU  792  CB  THR A 369    10619  11322  11306  -1991    595  -2284       C  
ATOM    793  N   ASP A 370      11.940  30.534  36.463  1.00 91.32           N  
ANISOU  793  N   ASP A 370    10840  11868  11989  -2234    810  -2852       N  
ATOM    794  CA  ASP A 370      11.685  31.342  37.650  1.00 91.29           C  
ANISOU  794  CA  ASP A 370    10699  11956  12032  -2406    954  -3168       C  
ATOM    795  C   ASP A 370      12.998  31.768  38.278  1.00 93.59           C  
ANISOU  795  C   ASP A 370    11038  12381  12140  -2513    976  -3109       C  
ATOM    796  O   ASP A 370      13.932  30.966  38.379  1.00 83.63           O  
ANISOU  796  O   ASP A 370     9912  11264  10599  -2546    943  -2866       O  
ATOM    797  CB  ASP A 370      10.876  30.568  38.704  1.00 97.56           C  
ANISOU  797  CB  ASP A 370    11446  12954  12670  -2589   1105  -3339       C  
ATOM    798  CG  ASP A 370       9.448  30.272  38.265  1.00105.85           C  
ANISOU  798  CG  ASP A 370    12410  13882  13927  -2510   1113  -3471       C  
ATOM    799  OD1 ASP A 370       8.936  30.918  37.321  1.00107.12           O  
ANISOU  799  OD1 ASP A 370    12506  13790  14407  -2336   1017  -3509       O  
ATOM    800  OD2 ASP A 370       8.832  29.382  38.889  1.00108.37           O  
ANISOU  800  OD2 ASP A 370    12729  14361  14087  -2635   1210  -3535       O  
ATOM    801  N   GLN A 371      13.056  33.024  38.734  1.00104.43           N  
ANISOU  801  N   GLN A 371    12292  13705  13683  -2572   1033  -3343       N  
ATOM    802  CA  GLN A 371      14.302  33.533  39.309  1.00107.70           C  
ANISOU  802  CA  GLN A 371    12743  14235  13942  -2671   1053  -3302       C  
ATOM    803  C   GLN A 371      14.663  32.802  40.594  1.00 95.53           C  
ANISOU  803  C   GLN A 371    11243  13003  12053  -2904   1170  -3318       C  
ATOM    804  O   GLN A 371      15.850  32.663  40.911  1.00 89.38           O  
ANISOU  804  O   GLN A 371    10557  12352  11050  -2967   1144  -3151       O  
ATOM    805  CB  GLN A 371      14.208  35.040  39.559  1.00105.88           C  
ANISOU  805  CB  GLN A 371    12364  13882  13984  -2693   1094  -3573       C  
ATOM    806  CG  GLN A 371      14.557  35.880  38.345  1.00114.27           C  
ANISOU  806  CG  GLN A 371    13443  14670  15302  -2494    936  -3449       C  
ATOM    807  CD  GLN A 371      16.031  35.805  37.968  1.00123.76           C  
ANISOU  807  CD  GLN A 371    14796  15919  16307  -2460    847  -3156       C  
ATOM    808  OE1 GLN A 371      16.892  35.522  38.809  1.00127.12           O  
ANISOU  808  OE1 GLN A 371    15272  16566  16461  -2600    914  -3113       O  
ATOM    809  NE2 GLN A 371      16.330  36.069  36.695  1.00123.56           N  
ANISOU  809  NE2 GLN A 371    14841  15687  16420  -2283    691  -2956       N  
ATOM    810  N   SER A 372      13.659  32.325  41.339  1.00 88.19           N  
ANISOU  810  N   SER A 372    10244  12193  11071  -3043   1293  -3514       N  
ATOM    811  CA  SER A 372      13.940  31.540  42.534  1.00 78.88           C  
ANISOU  811  CA  SER A 372     9121  11312   9540  -3286   1389  -3505       C  
ATOM    812  C   SER A 372      14.691  30.271  42.174  1.00 83.44           C  
ANISOU  812  C   SER A 372     9881  11967   9856  -3235   1272  -3128       C  
ATOM    813  O   SER A 372      15.687  29.919  42.821  1.00 88.83           O  
ANISOU  813  O   SER A 372    10651  12832  10270  -3365   1260  -2988       O  
ATOM    814  CB  SER A 372      12.642  31.203  43.252  1.00 82.97           C  
ANISOU  814  CB  SER A 372     9538  11930  10059  -3440   1536  -3773       C  
ATOM    815  OG  SER A 372      11.606  30.994  42.305  1.00 96.08           O  
ANISOU  815  OG  SER A 372    11155  13388  11964  -3254   1487  -3790       O  
ATOM    816  N   TYR A 373      14.233  29.575  41.135  1.00 83.37           N  
ANISOU  816  N   TYR A 373     9926  11817   9936  -3049   1177  -2965       N  
ATOM    817  CA  TYR A 373      14.930  28.375  40.705  1.00 80.31           C  
ANISOU  817  CA  TYR A 373     9696  11480   9338  -2985   1062  -2621       C  
ATOM    818  C   TYR A 373      16.361  28.711  40.270  1.00 77.10           C  
ANISOU  818  C   TYR A 373     9368  11038   8888  -2899    956  -2409       C  
ATOM    819  O   TYR A 373      17.324  28.099  40.748  1.00 68.32           O  
ANISOU  819  O   TYR A 373     8348  10082   7529  -2989    919  -2230       O  
ATOM    820  CB  TYR A 373      14.122  27.679  39.600  1.00 81.46           C  
ANISOU  820  CB  TYR A 373     9869  11465   9618  -2795    989  -2517       C  
ATOM    821  CG  TYR A 373      14.581  26.263  39.272  1.00 76.22           C  
ANISOU  821  CG  TYR A 373     9349  10867   8745  -2753    894  -2208       C  
ATOM    822  CD1 TYR A 373      15.240  25.488  40.228  1.00 74.17           C  
ANISOU  822  CD1 TYR A 373     9166  10829   8188  -2932    904  -2094       C  
ATOM    823  CD2 TYR A 373      14.373  25.715  38.005  1.00 67.54           C  
ANISOU  823  CD2 TYR A 373     8305   9604   7755  -2542    788  -2033       C  
ATOM    824  CE1 TYR A 373      15.683  24.216  39.939  1.00 81.41           C  
ANISOU  824  CE1 TYR A 373    10200  11786   8945  -2891    804  -1818       C  
ATOM    825  CE2 TYR A 373      14.809  24.431  37.701  1.00 75.81           C  
ANISOU  825  CE2 TYR A 373     9468  10703   8632  -2503    705  -1769       C  
ATOM    826  CZ  TYR A 373      15.462  23.676  38.678  1.00 85.03           C  
ANISOU  826  CZ  TYR A 373    10701  12077   9528  -2673    711  -1664       C  
ATOM    827  OH  TYR A 373      15.916  22.386  38.410  1.00 63.23           O  
ANISOU  827  OH  TYR A 373     8047   9354   6625  -2635    615  -1404       O  
ATOM    828  N   ILE A 374      16.523  29.707  39.395  1.00 77.78           N  
ANISOU  828  N   ILE A 374     9416  10920   9219  -2738    901  -2432       N  
ATOM    829  CA  ILE A 374      17.865  30.125  38.985  1.00 84.39           C  
ANISOU  829  CA  ILE A 374    10318  11724  10022  -2672    813  -2256       C  
ATOM    830  C   ILE A 374      18.732  30.426  40.201  1.00 88.18           C  
ANISOU  830  C   ILE A 374    10793  12409  10302  -2873    879  -2312       C  
ATOM    831  O   ILE A 374      19.924  30.088  40.242  1.00 90.13           O  
ANISOU  831  O   ILE A 374    11128  12739  10379  -2884    810  -2107       O  
ATOM    832  CB  ILE A 374      17.784  31.345  38.045  1.00 82.50           C  
ANISOU  832  CB  ILE A 374    10022  11242  10083  -2518    761  -2324       C  
ATOM    833  CG1 ILE A 374      16.817  31.060  36.890  1.00 87.59           C  
ANISOU  833  CG1 ILE A 374    10667  11688  10925  -2340    688  -2280       C  
ATOM    834  CG2 ILE A 374      19.175  31.720  37.531  1.00 73.21           C  
ANISOU  834  CG2 ILE A 374     8923  10034   8862  -2453    670  -2131       C  
ATOM    835  CD1 ILE A 374      16.628  32.218  35.930  1.00 66.05           C  
ANISOU  835  CD1 ILE A 374     7888   8705   8501  -2200    611  -2331       C  
ATOM    836  N   GLU A 375      18.146  31.068  41.209  1.00 88.13           N  
ANISOU  836  N   GLU A 375    10677  12489  10320  -3042   1013  -2601       N  
ATOM    837  CA  GLU A 375      18.889  31.379  42.421  1.00 97.47           C  
ANISOU  837  CA  GLU A 375    11850  13881  11302  -3260   1085  -2676       C  
ATOM    838  C   GLU A 375      19.354  30.104  43.113  1.00 96.91           C  
ANISOU  838  C   GLU A 375    11889  14034  10898  -3402   1060  -2483       C  
ATOM    839  O   GLU A 375      20.523  29.987  43.506  1.00 84.58           O  
ANISOU  839  O   GLU A 375    10394  12588   9155  -3473   1007  -2334       O  
ATOM    840  CB  GLU A 375      18.023  32.225  43.352  1.00104.71           C  
ANISOU  840  CB  GLU A 375    12619  14855  12312  -3429   1249  -3051       C  
ATOM    841  CG  GLU A 375      18.771  33.384  43.992  1.00115.47           C  
ANISOU  841  CG  GLU A 375    13919  16270  13686  -3538   1306  -3199       C  
ATOM    842  CD  GLU A 375      19.660  34.128  43.002  1.00118.43           C  
ANISOU  842  CD  GLU A 375    14323  16452  14225  -3341   1189  -3056       C  
ATOM    843  OE1 GLU A 375      20.901  34.113  43.186  1.00120.56           O  
ANISOU  843  OE1 GLU A 375    14668  16813  14325  -3378   1136  -2890       O  
ATOM    844  OE2 GLU A 375      19.120  34.720  42.038  1.00117.59           O  
ANISOU  844  OE2 GLU A 375    14162  16101  14415  -3160   1143  -3107       O  
ATOM    845  N   ASN A 376      18.442  29.135  43.263  1.00 93.66           N  
ANISOU  845  N   ASN A 376    11496  13678  10414  -3447   1086  -2481       N  
ATOM    846  CA  ASN A 376      18.794  27.861  43.892  1.00 90.92           C  
ANISOU  846  CA  ASN A 376    11257  13524   9765  -3586   1042  -2284       C  
ATOM    847  C   ASN A 376      19.925  27.172  43.144  1.00 84.87           C  
ANISOU  847  C   ASN A 376    10607  12703   8937  -3432    875  -1943       C  
ATOM    848  O   ASN A 376      20.833  26.598  43.762  1.00 88.43           O  
ANISOU  848  O   ASN A 376    11132  13305   9161  -3550    812  -1775       O  
ATOM    849  CB  ASN A 376      17.575  26.945  43.953  1.00 95.09           C  
ANISOU  849  CB  ASN A 376    11787  14078  10266  -3624   1086  -2324       C  
ATOM    850  CG  ASN A 376      16.489  27.496  44.831  1.00105.96           C  
ANISOU  850  CG  ASN A 376    13044  15545  11673  -3816   1263  -2674       C  
ATOM    851  OD1 ASN A 376      16.525  28.668  45.220  1.00117.60           O  
ANISOU  851  OD1 ASN A 376    14414  17018  13251  -3880   1355  -2912       O  
ATOM    852  ND2 ASN A 376      15.511  26.663  45.153  1.00104.87           N  
ANISOU  852  ND2 ASN A 376    12910  15486  11450  -3916   1319  -2724       N  
ATOM    853  N   VAL A 377      19.895  27.234  41.810  1.00 75.95           N  
ANISOU  853  N   VAL A 377     9488  11356   8012  -3177    798  -1843       N  
ATOM    854  CA  VAL A 377      20.910  26.538  41.026  1.00 75.56           C  
ANISOU  854  CA  VAL A 377     9536  11253   7919  -3032    653  -1544       C  
ATOM    855  C   VAL A 377      22.268  27.224  41.185  1.00 81.21           C  
ANISOU  855  C   VAL A 377    10261  12003   8593  -3050    613  -1485       C  
ATOM    856  O   VAL A 377      23.288  26.557  41.413  1.00 68.58           O  
ANISOU  856  O   VAL A 377     8729  10496   6832  -3084    523  -1283       O  
ATOM    857  CB  VAL A 377      20.480  26.421  39.548  1.00 73.90           C  
ANISOU  857  CB  VAL A 377     9337  10818   7923  -2780    591  -1466       C  
ATOM    858  CG1 VAL A 377      21.634  25.928  38.689  1.00 78.24           C  
ANISOU  858  CG1 VAL A 377     9967  11309   8450  -2638    461  -1202       C  
ATOM    859  CG2 VAL A 377      19.298  25.453  39.400  1.00 75.14           C  
ANISOU  859  CG2 VAL A 377     9505  10963   8083  -2764    607  -1469       C  
ATOM    860  N   LYS A 378      22.304  28.561  41.092  1.00 82.56           N  
ANISOU  860  N   LYS A 378    10356  12094   8918  -3030    672  -1663       N  
ATOM    861  CA  LYS A 378      23.561  29.267  41.333  1.00 89.53           C  
ANISOU  861  CA  LYS A 378    11242  13022   9755  -3067    647  -1628       C  
ATOM    862  C   LYS A 378      24.095  28.973  42.727  1.00 87.98           C  
ANISOU  862  C   LYS A 378    11060  13069   9298  -3311    672  -1631       C  
ATOM    863  O   LYS A 378      25.298  28.731  42.909  1.00 82.22           O  
ANISOU  863  O   LYS A 378    10382  12415   8441  -3336    588  -1461       O  
ATOM    864  CB  LYS A 378      23.394  30.778  41.166  1.00 93.87           C  
ANISOU  864  CB  LYS A 378    11699  13454  10513  -3039    717  -1847       C  
ATOM    865  CG  LYS A 378      24.724  31.506  41.378  1.00 94.99           C  
ANISOU  865  CG  LYS A 378    11846  13638  10606  -3075    690  -1805       C  
ATOM    866  CD  LYS A 378      24.761  32.907  40.794  1.00 96.69           C  
ANISOU  866  CD  LYS A 378    11996  13679  11063  -2984    710  -1940       C  
ATOM    867  CE  LYS A 378      25.220  33.928  41.827  1.00103.32           C  
ANISOU  867  CE  LYS A 378    12767  14628  11864  -3154    796  -2127       C  
ATOM    868  NZ  LYS A 378      26.716  33.976  41.964  1.00 97.65           N  
ANISOU  868  NZ  LYS A 378    12103  13996  11003  -3182    731  -1966       N  
ATOM    869  N   ARG A 379      23.204  28.992  43.720  1.00 90.69           N  
ANISOU  869  N   ARG A 379    11357  13540   9560  -3502    786  -1826       N  
ATOM    870  CA  ARG A 379      23.605  28.791  45.106  1.00 90.79           C  
ANISOU  870  CA  ARG A 379    11386  13800   9310  -3773    818  -1851       C  
ATOM    871  C   ARG A 379      24.253  27.426  45.291  1.00 93.50           C  
ANISOU  871  C   ARG A 379    11841  14244   9440  -3811    682  -1557       C  
ATOM    872  O   ARG A 379      25.338  27.313  45.878  1.00 88.75           O  
ANISOU  872  O   ARG A 379    11280  13765   8677  -3917    610  -1434       O  
ATOM    873  CB  ARG A 379      22.378  28.948  45.999  1.00 83.65           C  
ANISOU  873  CB  ARG A 379    10412  13007   8363  -3972    973  -2123       C  
ATOM    874  CG  ARG A 379      22.615  28.859  47.484  1.00 80.40           C  
ANISOU  874  CG  ARG A 379    10010  12867   7673  -4295   1033  -2196       C  
ATOM    875  CD  ARG A 379      21.273  29.002  48.188  1.00 89.16           C  
ANISOU  875  CD  ARG A 379    11039  14067   8769  -4477   1202  -2491       C  
ATOM    876  NE  ARG A 379      20.344  29.802  47.388  1.00 91.69           N  
ANISOU  876  NE  ARG A 379    11248  14176   9415  -4295   1285  -2710       N  
ATOM    877  CZ  ARG A 379      19.068  29.485  47.189  1.00102.98           C  
ANISOU  877  CZ  ARG A 379    12631  15552  10945  -4273   1356  -2841       C  
ATOM    878  NH1 ARG A 379      18.572  28.386  47.741  1.00104.89           N  
ANISOU  878  NH1 ARG A 379    12935  15946  10975  -4429   1366  -2778       N  
ATOM    879  NH2 ARG A 379      18.290  30.261  46.440  1.00103.29           N  
ANISOU  879  NH2 ARG A 379    12561  15382  11302  -4101   1406  -3031       N  
ATOM    880  N   VAL A 380      23.611  26.374  44.769  1.00 89.74           N  
ANISOU  880  N   VAL A 380    11412  13707   8979  -3719    633  -1437       N  
ATOM    881  CA  VAL A 380      24.156  25.037  44.962  1.00 93.15           C  
ANISOU  881  CA  VAL A 380    11941  14218   9233  -3757    494  -1164       C  
ATOM    882  C   VAL A 380      25.432  24.865  44.150  1.00 88.76           C  
ANISOU  882  C   VAL A 380    11421  13561   8743  -3573    352   -938       C  
ATOM    883  O   VAL A 380      26.414  24.289  44.634  1.00 86.98           O  
ANISOU  883  O   VAL A 380    11245  13434   8370  -3653    237   -756       O  
ATOM    884  CB  VAL A 380      23.110  23.962  44.616  1.00100.47           C  
ANISOU  884  CB  VAL A 380    12903  15102  10170  -3710    484  -1107       C  
ATOM    885  CG1 VAL A 380      22.644  24.092  43.176  1.00104.31           C  
ANISOU  885  CG1 VAL A 380    13365  15353  10914  -3426    481  -1107       C  
ATOM    886  CG2 VAL A 380      23.673  22.574  44.873  1.00104.64           C  
ANISOU  886  CG2 VAL A 380    13528  15704  10529  -3761    330   -825       C  
ATOM    887  N   HIS A 381      25.454  25.374  42.916  1.00 88.25           N  
ANISOU  887  N   HIS A 381    11329  13300   8903  -3336    354   -950       N  
ATOM    888  CA  HIS A 381      26.642  25.222  42.089  1.00 90.55           C  
ANISOU  888  CA  HIS A 381    11648  13500   9258  -3172    236   -758       C  
ATOM    889  C   HIS A 381      27.847  25.897  42.736  1.00 91.93           C  
ANISOU  889  C   HIS A 381    11807  13775   9346  -3276    215   -757       C  
ATOM    890  O   HIS A 381      28.964  25.367  42.702  1.00 89.58           O  
ANISOU  890  O   HIS A 381    11542  13505   8990  -3255     94   -568       O  
ATOM    891  CB  HIS A 381      26.384  25.804  40.696  1.00 91.62           C  
ANISOU  891  CB  HIS A 381    11759  13422   9631  -2939    256   -798       C  
ATOM    892  CG  HIS A 381      25.901  24.806  39.683  1.00 88.19           C  
ANISOU  892  CG  HIS A 381    11364  12868   9277  -2773    197   -667       C  
ATOM    893  ND1 HIS A 381      26.438  23.541  39.559  1.00 84.82           N  
ANISOU  893  ND1 HIS A 381    10989  12466   8771  -2741     81   -450       N  
ATOM    894  CD2 HIS A 381      24.938  24.895  38.733  1.00 85.01           C  
ANISOU  894  CD2 HIS A 381    10949  12313   9035  -2631    231   -726       C  
ATOM    895  CE1 HIS A 381      25.826  22.894  38.580  1.00 78.48           C  
ANISOU  895  CE1 HIS A 381    10207  11540   8071  -2589     59   -390       C  
ATOM    896  NE2 HIS A 381      24.912  23.694  38.062  1.00 82.19           N  
ANISOU  896  NE2 HIS A 381    10643  11906   8680  -2522    148   -550       N  
ATOM    897  N   SER A 382      27.644  27.061  43.344  1.00 86.80           N  
ANISOU  897  N   SER A 382    11100  13180   8699  -3393    331   -975       N  
ATOM    898  CA  SER A 382      28.797  27.814  43.822  1.00 83.87           C  
ANISOU  898  CA  SER A 382    10710  12885   8271  -3471    317   -985       C  
ATOM    899  C   SER A 382      29.138  27.458  45.266  1.00 85.87           C  
ANISOU  899  C   SER A 382    10985  13371   8269  -3738    297   -965       C  
ATOM    900  O   SER A 382      30.206  26.900  45.542  1.00 86.97           O  
ANISOU  900  O   SER A 382    11164  13581   8298  -3775    169   -774       O  
ATOM    901  CB  SER A 382      28.542  29.322  43.671  1.00 83.00           C  
ANISOU  901  CB  SER A 382    10523  12699   8314  -3452    439  -1225       C  
ATOM    902  OG  SER A 382      27.382  29.736  44.383  1.00 86.91           O  
ANISOU  902  OG  SER A 382    10965  13256   8802  -3593    574  -1465       O  
ATOM    903  N   VAL A 383      28.218  27.745  46.187  1.00 87.79           N  
ANISOU  903  N   VAL A 383    11201  13735   8420  -3936    419  -1163       N  
ATOM    904  CA  VAL A 383      28.487  27.757  47.616  1.00 81.36           C  
ANISOU  904  CA  VAL A 383    10397  13157   7359  -4231    436  -1207       C  
ATOM    905  C   VAL A 383      27.809  26.602  48.340  1.00 88.19           C  
ANISOU  905  C   VAL A 383    11324  14158   8027  -4408    408  -1131       C  
ATOM    906  O   VAL A 383      27.756  26.593  49.580  1.00 89.60           O  
ANISOU  906  O   VAL A 383    11516  14549   7980  -4695    443  -1197       O  
ATOM    907  CB  VAL A 383      28.068  29.101  48.220  1.00 83.41           C  
ANISOU  907  CB  VAL A 383    10567  13476   7647  -4366    612  -1523       C  
ATOM    908  CG1 VAL A 383      28.800  30.221  47.509  1.00 94.79           C  
ANISOU  908  CG1 VAL A 383    11956  14776   9282  -4199    620  -1575       C  
ATOM    909  CG2 VAL A 383      26.564  29.280  48.081  1.00 74.63           C  
ANISOU  909  CG2 VAL A 383     9400  12307   6648  -4360    754  -1747       C  
ATOM    910  N   GLY A 384      27.279  25.628  47.604  1.00 91.04           N  
ANISOU  910  N   GLY A 384    11725  14406   8458  -4259    347   -997       N  
ATOM    911  CA  GLY A 384      26.638  24.480  48.216  1.00 94.45           C  
ANISOU  911  CA  GLY A 384    12223  14951   8714  -4418    310   -908       C  
ATOM    912  C   GLY A 384      25.320  24.784  48.901  1.00 99.25           C  
ANISOU  912  C   GLY A 384    12792  15664   9255  -4609    487  -1170       C  
ATOM    913  O   GLY A 384      25.014  25.935  49.229  1.00102.36           O  
ANISOU  913  O   GLY A 384    13102  16092   9697  -4684    640  -1439       O  
ATOM    914  N   ASP A 385      24.533  23.743  49.131  1.00107.61           N  
ANISOU  914  N   ASP A 385    13905  16774  10209  -4697    469  -1102       N  
ATOM    915  CA  ASP A 385      23.198  23.861  49.704  1.00104.61           C  
ANISOU  915  CA  ASP A 385    13487  16490   9770  -4875    638  -1346       C  
ATOM    916  C   ASP A 385      22.697  22.446  49.928  1.00100.57           C  
ANISOU  916  C   ASP A 385    13068  16036   9108  -4967    553  -1164       C  
ATOM    917  O   ASP A 385      23.330  21.473  49.505  1.00 83.32           O  
ANISOU  917  O   ASP A 385    10961  13782   6916  -4854    369   -869       O  
ATOM    918  CB  ASP A 385      22.233  24.632  48.789  1.00 98.71           C  
ANISOU  918  CB  ASP A 385    12638  15557   9311  -4664    778  -1583       C  
ATOM    919  CG  ASP A 385      21.057  25.274  49.549  1.00 96.77           C  
ANISOU  919  CG  ASP A 385    12302  15424   9042  -4872    990  -1936       C  
ATOM    920  OD1 ASP A 385      20.901  25.049  50.773  1.00 96.99           O  
ANISOU  920  OD1 ASP A 385    12354  15688   8809  -5196   1045  -2002       O  
ATOM    921  OD2 ASP A 385      20.265  25.996  48.901  1.00 95.51           O  
ANISOU  921  OD2 ASP A 385    12043  15112   9136  -4718   1099  -2153       O  
ATOM    922  N   TYR A 386      21.553  22.350  50.615  1.00110.07           N  
ANISOU  922  N   TYR A 386    14254  17367  10198  -5185    692  -1356       N  
ATOM    923  CA  TYR A 386      20.763  21.114  50.702  1.00105.90           C  
ANISOU  923  CA  TYR A 386    13799  16871   9568  -5259    652  -1242       C  
ATOM    924  C   TYR A 386      21.591  19.943  51.223  1.00104.61           C  
ANISOU  924  C   TYR A 386    13765  16802   9179  -5392    437   -900       C  
ATOM    925  O   TYR A 386      21.334  18.782  50.891  1.00102.06           O  
ANISOU  925  O   TYR A 386    13513  16418   8848  -5334    325   -698       O  
ATOM    926  CB  TYR A 386      20.134  20.777  49.346  1.00 88.28           C  
ANISOU  926  CB  TYR A 386    11543  14396   7606  -4929    644  -1211       C  
ATOM    927  CG  TYR A 386      19.354  21.934  48.747  1.00 88.69           C  
ANISOU  927  CG  TYR A 386    11464  14321   7911  -4779    820  -1522       C  
ATOM    928  CD1 TYR A 386      18.505  22.704  49.536  1.00 87.87           C  
ANISOU  928  CD1 TYR A 386    11272  14345   7770  -4992   1019  -1857       C  
ATOM    929  CD2 TYR A 386      19.455  22.252  47.394  1.00 88.64           C  
ANISOU  929  CD2 TYR A 386    11420  14068   8192  -4435    781  -1486       C  
ATOM    930  CE1 TYR A 386      17.777  23.749  48.999  1.00 91.93           C  
ANISOU  930  CE1 TYR A 386    11654  14725   8550  -4851   1162  -2144       C  
ATOM    931  CE2 TYR A 386      18.728  23.302  46.850  1.00 87.41           C  
ANISOU  931  CE2 TYR A 386    11149  13783   8280  -4306    915  -1753       C  
ATOM    932  CZ  TYR A 386      17.890  24.045  47.660  1.00 91.67           C  
ANISOU  932  CZ  TYR A 386    11594  14435   8803  -4507   1099  -2080       C  
ATOM    933  OH  TYR A 386      17.161  25.091  47.136  1.00102.78           O  
ANISOU  933  OH  TYR A 386    12872  15695  10485  -4376   1217  -2351       O  
ATOM    934  N   GLY A 387      22.591  20.244  52.051  1.00 99.27           N  
ANISOU  934  N   GLY A 387    13117  16270   8330  -5575    369   -834       N  
ATOM    935  CA  GLY A 387      23.519  19.246  52.517  1.00 94.52           C  
ANISOU  935  CA  GLY A 387    12627  15736   7550  -5686    136   -502       C  
ATOM    936  C   GLY A 387      24.676  18.981  51.585  1.00 95.29           C  
ANISOU  936  C   GLY A 387    12730  15641   7833  -5384    -53   -257       C  
ATOM    937  O   GLY A 387      25.657  18.351  52.003  1.00107.72           O  
ANISOU  937  O   GLY A 387    14373  17262   9294  -5466   -257      0       O  
ATOM    938  N   SER A 388      24.600  19.436  50.339  1.00 94.50           N  
ANISOU  938  N   SER A 388    12559  15328   8019  -5050      4   -330       N  
ATOM    939  CA  SER A 388      25.718  19.259  49.431  1.00 90.44           C  
ANISOU  939  CA  SER A 388    12041  14643   7679  -4779   -152   -129       C  
ATOM    940  C   SER A 388      26.763  20.328  49.653  1.00 91.41           C  
ANISOU  940  C   SER A 388    12116  14806   7810  -4788   -142   -193       C  
ATOM    941  O   SER A 388      26.463  21.455  50.058  1.00 82.47           O  
ANISOU  941  O   SER A 388    10925  13755   6656  -4889     27   -448       O  
ATOM    942  CB  SER A 388      25.278  19.300  47.971  1.00 90.48           C  
ANISOU  942  CB  SER A 388    11997  14412   7968  -4437   -104   -168       C  
ATOM    943  OG  SER A 388      26.327  18.838  47.127  1.00 86.83           O  
ANISOU  943  OG  SER A 388    11543  13803   7647  -4208   -269     52       O  
ATOM    944  N   PHE A 389      28.006  19.953  49.369  1.00104.36           N  
ANISOU  944  N   PHE A 389    13774  16382   9497  -4678   -328     35       N  
ATOM    945  CA  PHE A 389      29.100  20.907  49.421  1.00109.29           C  
ANISOU  945  CA  PHE A 389    14349  17018  10156  -4649   -334     -4       C  
ATOM    946  C   PHE A 389      29.060  21.868  48.237  1.00111.17           C  
ANISOU  946  C   PHE A 389    14507  17078  10654  -4369   -213   -160       C  
ATOM    947  O   PHE A 389      29.553  23.000  48.338  1.00116.41           O  
ANISOU  947  O   PHE A 389    15117  17763  11349  -4376   -136   -298       O  
ATOM    948  CB  PHE A 389      30.428  20.152  49.467  1.00111.53           C  
ANISOU  948  CB  PHE A 389    14666  17281  10428  -4617   -576    282       C  
ATOM    949  CG  PHE A 389      30.667  19.398  50.759  1.00107.20           C  
ANISOU  949  CG  PHE A 389    14198  16919   9615  -4927   -724    447       C  
ATOM    950  CD1 PHE A 389      29.948  19.700  51.908  1.00103.47           C  
ANISOU  950  CD1 PHE A 389    13759  16659   8895  -5249   -614    306       C  
ATOM    951  CD2 PHE A 389      31.636  18.400  50.824  1.00100.73           C  
ANISOU  951  CD2 PHE A 389    13415  16060   8799  -4908   -980    738       C  
ATOM    952  CE1 PHE A 389      30.189  19.011  53.093  1.00102.16           C  
ANISOU  952  CE1 PHE A 389    13679  16673   8465  -5560   -761    472       C  
ATOM    953  CE2 PHE A 389      31.881  17.702  52.011  1.00 93.03           C  
ANISOU  953  CE2 PHE A 389    12520  15245   7584  -5204  -1146    914       C  
ATOM    954  CZ  PHE A 389      31.165  18.012  53.143  1.00 95.07           C  
ANISOU  954  CZ  PHE A 389    12827  15724   7572  -5537  -1038    789       C  
ATOM    955  N   GLY A 390      28.466  21.447  47.125  1.00108.61           N  
ANISOU  955  N   GLY A 390    14177  16577  10511  -4136   -199   -139       N  
ATOM    956  CA  GLY A 390      28.421  22.268  45.932  1.00106.65           C  
ANISOU  956  CA  GLY A 390    13867  16152  10505  -3879   -111   -254       C  
ATOM    957  C   GLY A 390      29.555  21.941  44.986  1.00106.52           C  
ANISOU  957  C   GLY A 390    13846  15998  10628  -3658   -247    -68       C  
ATOM    958  O   GLY A 390      30.059  20.814  44.988  1.00107.55           O  
ANISOU  958  O   GLY A 390    14017  16121  10728  -3642   -409    152       O  
ATOM    959  N   TRP A 391      29.969  22.912  44.171  1.00102.61           N  
ANISOU  959  N   TRP A 391    13299  15392  10295  -3495   -187   -159       N  
ATOM    960  CA  TRP A 391      31.129  22.744  43.309  1.00103.97           C  
ANISOU  960  CA  TRP A 391    13458  15456  10591  -3312   -295    -15       C  
ATOM    961  C   TRP A 391      32.267  23.724  43.597  1.00107.69           C  
ANISOU  961  C   TRP A 391    13890  15978  11051  -3354   -295    -57       C  
ATOM    962  O   TRP A 391      33.353  23.563  43.029  1.00111.00           O  
ANISOU  962  O   TRP A 391    14291  16332  11553  -3235   -390     60       O  
ATOM    963  CB  TRP A 391      30.720  22.867  41.832  1.00100.65           C  
ANISOU  963  CB  TRP A 391    13020  14838  10384  -3060   -245    -46       C  
ATOM    964  CG  TRP A 391      29.829  21.774  41.330  1.00 97.76           C  
ANISOU  964  CG  TRP A 391    12689  14399  10057  -2977   -272     31       C  
ATOM    965  CD1 TRP A 391      28.471  21.823  41.178  1.00 97.97           C  
ANISOU  965  CD1 TRP A 391    12721  14391  10111  -2971   -168    -89       C  
ATOM    966  CD2 TRP A 391      30.233  20.473  40.885  1.00101.65           C  
ANISOU  966  CD2 TRP A 391    13205  14834  10584  -2882   -412    236       C  
ATOM    967  NE1 TRP A 391      28.001  20.626  40.670  1.00 93.42           N  
ANISOU  967  NE1 TRP A 391    12180  13747   9569  -2882   -233     36       N  
ATOM    968  CE2 TRP A 391      29.063  19.782  40.484  1.00 98.72           C  
ANISOU  968  CE2 TRP A 391    12862  14401  10248  -2827   -382    234       C  
ATOM    969  CE3 TRP A 391      31.468  19.818  40.794  1.00 96.99           C  
ANISOU  969  CE3 TRP A 391    12604  14233  10016  -2839   -563    410       C  
ATOM    970  CZ2 TRP A 391      29.097  18.474  39.997  1.00102.74           C  
ANISOU  970  CZ2 TRP A 391    13393  14838  10805  -2732   -494    402       C  
ATOM    971  CZ3 TRP A 391      31.499  18.513  40.311  1.00 91.47           C  
ANISOU  971  CZ3 TRP A 391    11917  13454   9381  -2741   -678    570       C  
ATOM    972  CH2 TRP A 391      30.323  17.858  39.918  1.00 96.06           C  
ANISOU  972  CH2 TRP A 391    12532  13977   9990  -2690   -641    566       C  
ATOM    973  N   ASN A 392      32.058  24.726  44.450  1.00109.27           N  
ANISOU  973  N   ASN A 392    14069  16292  11157  -3523   -187   -232       N  
ATOM    974  CA  ASN A 392      33.133  25.622  44.868  1.00112.45           C  
ANISOU  974  CA  ASN A 392    14437  16762  11527  -3592   -190   -273       C  
ATOM    975  C   ASN A 392      33.811  26.273  43.664  1.00109.43           C  
ANISOU  975  C   ASN A 392    14016  16220  11342  -3373   -179   -282       C  
ATOM    976  O   ASN A 392      35.035  26.416  43.608  1.00116.80           O  
ANISOU  976  O   ASN A 392    14929  17164  12285  -3351   -256   -202       O  
ATOM    977  CB  ASN A 392      34.148  24.886  45.747  1.00121.80           C  
ANISOU  977  CB  ASN A 392    15647  18078  12554  -3733   -354    -88       C  
ATOM    978  CG  ASN A 392      34.882  25.813  46.703  1.00126.44           C  
ANISOU  978  CG  ASN A 392    16208  18811  13022  -3915   -330   -175       C  
ATOM    979  OD1 ASN A 392      35.494  25.356  47.665  1.00132.46           O  
ANISOU  979  OD1 ASN A 392    16996  19714  13619  -4091   -448    -59       O  
ATOM    980  ND2 ASN A 392      34.835  27.113  46.436  1.00129.15           N  
ANISOU  980  ND2 ASN A 392    16502  19116  13454  -3876   -189   -373       N  
ATOM    981  N   TYR A 393      33.007  26.632  42.674  1.00 88.74           N  
ANISOU  981  N   TYR A 393    11386  13451   8879  -3219    -90   -374       N  
ATOM    982  CA  TYR A 393      33.362  27.662  41.707  1.00 79.09           C  
ANISOU  982  CA  TYR A 393    10131  12097   7824  -3075    -34   -452       C  
ATOM    983  C   TYR A 393      32.322  28.775  41.816  1.00 82.89           C  
ANISOU  983  C   TYR A 393    10581  12543   8371  -3113    113   -685       C  
ATOM    984  O   TYR A 393      31.442  28.742  42.676  1.00 81.36           O  
ANISOU  984  O   TYR A 393    10382  12444   8089  -3256    180   -796       O  
ATOM    985  CB  TYR A 393      33.479  27.089  40.288  1.00 86.23           C  
ANISOU  985  CB  TYR A 393    11051  12836   8876  -2852    -89   -332       C  
ATOM    986  CG  TYR A 393      32.179  26.687  39.604  1.00 98.15           C  
ANISOU  986  CG  TYR A 393    12584  14238  10471  -2752    -46   -359       C  
ATOM    987  CD1 TYR A 393      31.386  27.634  38.965  1.00109.24           C  
ANISOU  987  CD1 TYR A 393    13972  15523  12011  -2680     51   -506       C  
ATOM    988  CD2 TYR A 393      31.770  25.356  39.557  1.00 99.15           C  
ANISOU  988  CD2 TYR A 393    12746  14370  10558  -2726   -116   -231       C  
ATOM    989  CE1 TYR A 393      30.204  27.279  38.327  1.00116.59           C  
ANISOU  989  CE1 TYR A 393    14920  16351  13030  -2588     79   -530       C  
ATOM    990  CE2 TYR A 393      30.585  24.987  38.917  1.00108.84           C  
ANISOU  990  CE2 TYR A 393    13992  15499  11863  -2634    -76   -258       C  
ATOM    991  CZ  TYR A 393      29.802  25.958  38.302  1.00114.30           C  
ANISOU  991  CZ  TYR A 393    14665  16079  12685  -2565     22   -410       C  
ATOM    992  OH  TYR A 393      28.619  25.628  37.659  1.00104.13           O  
ANISOU  992  OH  TYR A 393    13389  14689  11485  -2475     53   -440       O  
ATOM    993  N   GLN A 394      32.439  29.797  40.977  1.00 95.82           N  
ANISOU  993  N   GLN A 394    12191  14046  10170  -2999    162   -768       N  
ATOM    994  CA  GLN A 394      31.471  30.887  40.984  1.00107.39           C  
ANISOU  994  CA  GLN A 394    13614  15443  11748  -3016    282   -989       C  
ATOM    995  C   GLN A 394      30.644  30.810  39.711  1.00 99.13           C  
ANISOU  995  C   GLN A 394    12581  14201  10882  -2830    283   -978       C  
ATOM    996  O   GLN A 394      31.165  30.974  38.605  1.00 99.34           O  
ANISOU  996  O   GLN A 394    12627  14102  11015  -2686    236   -889       O  
ATOM    997  CB  GLN A 394      32.140  32.258  41.135  1.00118.05           C  
ANISOU  997  CB  GLN A 394    14916  16781  13155  -3058    332  -1112       C  
ATOM    998  CG  GLN A 394      31.210  33.349  41.731  1.00124.08           C  
ANISOU  998  CG  GLN A 394    15613  17540  13993  -3157    460  -1379       C  
ATOM    999  CD  GLN A 394      30.869  33.170  43.232  1.00132.30           C  
ANISOU  999  CD  GLN A 394    16629  18793  14847  -3392    526  -1497       C  
ATOM   1000  OE1 GLN A 394      31.093  32.111  43.833  1.00129.60           O  
ANISOU 1000  OE1 GLN A 394    16333  18596  14313  -3484    468  -1365       O  
ATOM   1001  NE2 GLN A 394      30.323  34.226  43.833  1.00137.71           N  
ANISOU 1001  NE2 GLN A 394    17238  19494  15592  -3501    646  -1752       N  
ATOM   1002  N   TRP A 395      29.359  30.559  39.880  1.00 91.58           N  
ANISOU 1002  N   TRP A 395    11615  13229   9953  -2847    338  -1074       N  
ATOM   1003  CA  TRP A 395      28.477  30.339  38.750  1.00 95.32           C  
ANISOU 1003  CA  TRP A 395    12104  13531  10584  -2682    328  -1055       C  
ATOM   1004  C   TRP A 395      28.206  31.644  38.005  1.00 84.16           C  
ANISOU 1004  C   TRP A 395    10652  11943   9383  -2598    362  -1179       C  
ATOM   1005  O   TRP A 395      28.029  32.705  38.614  1.00 76.23           O  
ANISOU 1005  O   TRP A 395     9584  10948   8433  -2688    437  -1368       O  
ATOM   1006  CB  TRP A 395      27.182  29.717  39.268  1.00109.53           C  
ANISOU 1006  CB  TRP A 395    13892  15375  12347  -2744    379  -1137       C  
ATOM   1007  CG  TRP A 395      26.236  29.139  38.268  1.00105.15           C  
ANISOU 1007  CG  TRP A 395    13361  14680  11912  -2594    356  -1090       C  
ATOM   1008  CD1 TRP A 395      26.281  27.889  37.707  1.00102.31           C  
ANISOU 1008  CD1 TRP A 395    13062  14308  11503  -2506    278   -901       C  
ATOM   1009  CD2 TRP A 395      25.057  29.769  37.764  1.00 99.22           C  
ANISOU 1009  CD2 TRP A 395    12564  13781  11353  -2524    408  -1244       C  
ATOM   1010  NE1 TRP A 395      25.203  27.715  36.866  1.00111.52           N  
ANISOU 1010  NE1 TRP A 395    14230  15336  12806  -2387    284   -927       N  
ATOM   1011  CE2 TRP A 395      24.438  28.854  36.884  1.00111.23           C  
ANISOU 1011  CE2 TRP A 395    14129  15212  12921  -2396    357  -1131       C  
ATOM   1012  CE3 TRP A 395      24.475  31.027  37.955  1.00 87.10           C  
ANISOU 1012  CE3 TRP A 395    10948  12170   9975  -2556    483  -1470       C  
ATOM   1013  CZ2 TRP A 395      23.259  29.156  36.203  1.00110.18           C  
ANISOU 1013  CZ2 TRP A 395    13966  14923  12975  -2301    375  -1229       C  
ATOM   1014  CZ3 TRP A 395      23.311  31.329  37.288  1.00 97.36           C  
ANISOU 1014  CZ3 TRP A 395    12210  13303  11479  -2458    495  -1571       C  
ATOM   1015  CH2 TRP A 395      22.712  30.400  36.414  1.00108.59           C  
ANISOU 1015  CH2 TRP A 395    13682  14642  12934  -2332    438  -1445       C  
ATOM   1016  N   GLU A 396      28.154  31.551  36.672  1.00 84.21           N  
ANISOU 1016  N   GLU A 396    10696  11786   9515  -2432    302  -1074       N  
ATOM   1017  CA  GLU A 396      27.929  32.701  35.799  1.00 85.41           C  
ANISOU 1017  CA  GLU A 396    10830  11750   9872  -2347    300  -1146       C  
ATOM   1018  C   GLU A 396      26.611  32.537  35.051  1.00 83.09           C  
ANISOU 1018  C   GLU A 396    10535  11305   9730  -2244    290  -1180       C  
ATOM   1019  O   GLU A 396      26.484  31.666  34.181  1.00 88.38           O  
ANISOU 1019  O   GLU A 396    11263  11926  10393  -2140    230  -1031       O  
ATOM   1020  CB  GLU A 396      29.092  32.883  34.822  1.00 95.15           C  
ANISOU 1020  CB  GLU A 396    12115  12923  11116  -2268    229   -993       C  
ATOM   1021  CG  GLU A 396      30.331  33.510  35.455  1.00 98.96           C  
ANISOU 1021  CG  GLU A 396    12578  13507  11516  -2364    244  -1009       C  
ATOM   1022  CD  GLU A 396      30.007  34.801  36.177  1.00112.03           C  
ANISOU 1022  CD  GLU A 396    14162  15144  13260  -2457    316  -1221       C  
ATOM   1023  OE1 GLU A 396      30.741  35.139  37.134  1.00118.07           O  
ANISOU 1023  OE1 GLU A 396    14897  16045  13921  -2578    353  -1276       O  
ATOM   1024  OE2 GLU A 396      29.021  35.477  35.787  1.00115.44           O  
ANISOU 1024  OE2 GLU A 396    14562  15422  13878  -2410    331  -1336       O  
ATOM   1025  N   LEU A 397      25.640  33.392  35.389  1.00 86.20           N  
ANISOU 1025  N   LEU A 397    10854  11624  10276  -2276    347  -1386       N  
ATOM   1026  CA  LEU A 397      24.379  33.440  34.656  1.00 82.20           C  
ANISOU 1026  CA  LEU A 397    10329  10947   9956  -2176    327  -1439       C  
ATOM   1027  C   LEU A 397      24.605  33.584  33.156  1.00 86.03           C  
ANISOU 1027  C   LEU A 397    10881  11255  10550  -2034    221  -1280       C  
ATOM   1028  O   LEU A 397      23.795  33.091  32.364  1.00 86.55           O  
ANISOU 1028  O   LEU A 397    10973  11219  10695  -1938    175  -1226       O  
ATOM   1029  CB  LEU A 397      23.510  34.595  35.184  1.00 81.25           C  
ANISOU 1029  CB  LEU A 397    10097  10743  10032  -2229    391  -1702       C  
ATOM   1030  CG  LEU A 397      22.194  34.977  34.485  1.00 82.12           C  
ANISOU 1030  CG  LEU A 397    10156  10641  10402  -2130    359  -1801       C  
ATOM   1031  CD1 LEU A 397      21.140  35.415  35.504  1.00 87.96           C  
ANISOU 1031  CD1 LEU A 397    10766  11404  11250  -2225    468  -2091       C  
ATOM   1032  CD2 LEU A 397      22.400  36.070  33.439  1.00 78.77           C  
ANISOU 1032  CD2 LEU A 397     9742   9994  10193  -2039    261  -1763       C  
ATOM   1033  N   LYS A 398      25.690  34.251  32.742  1.00 88.67           N  
ANISOU 1033  N   LYS A 398    11247  11558  10884  -2032    182  -1206       N  
ATOM   1034  CA  LYS A 398      25.897  34.483  31.315  1.00 88.60           C  
ANISOU 1034  CA  LYS A 398    11307  11389  10970  -1929     86  -1066       C  
ATOM   1035  C   LYS A 398      26.018  33.172  30.548  1.00 82.33           C  
ANISOU 1035  C   LYS A 398    10591  10631  10060  -1853     42   -880       C  
ATOM   1036  O   LYS A 398      25.456  33.031  29.459  1.00 71.38           O  
ANISOU 1036  O   LYS A 398     9246   9110   8766  -1765    -23   -807       O  
ATOM   1037  CB  LYS A 398      27.135  35.345  31.073  1.00 89.52           C  
ANISOU 1037  CB  LYS A 398    11448  11494  11073  -1965     63  -1018       C  
ATOM   1038  CG  LYS A 398      27.582  35.380  29.596  1.00 93.04           C  
ANISOU 1038  CG  LYS A 398    11983  11822  11547  -1892    -30   -843       C  
ATOM   1039  CD  LYS A 398      28.849  34.549  29.336  1.00 99.02           C  
ANISOU 1039  CD  LYS A 398    12797  12717  12108  -1897    -30   -687       C  
ATOM   1040  CE  LYS A 398      29.710  35.171  28.228  1.00108.03           C  
ANISOU 1040  CE  LYS A 398    14002  13775  13271  -1895    -88   -582       C  
ATOM   1041  NZ  LYS A 398      31.141  34.723  28.230  1.00109.08           N  
ANISOU 1041  NZ  LYS A 398    14156  14050  13241  -1930    -67   -491       N  
ATOM   1042  N   SER A 399      26.752  32.201  31.088  1.00 84.19           N  
ANISOU 1042  N   SER A 399    10844  11042  10101  -1889     70   -800       N  
ATOM   1043  CA  SER A 399      26.914  30.960  30.342  1.00 81.66           C  
ANISOU 1043  CA  SER A 399    10586  10746   9696  -1813     27   -635       C  
ATOM   1044  C   SER A 399      25.624  30.161  30.312  1.00 85.22           C  
ANISOU 1044  C   SER A 399    11031  11168  10180  -1765     31   -657       C  
ATOM   1045  O   SER A 399      25.333  29.502  29.307  1.00 92.58           O  
ANISOU 1045  O   SER A 399    12012  12031  11131  -1676    -18   -551       O  
ATOM   1046  CB  SER A 399      28.055  30.121  30.917  1.00 82.97           C  
ANISOU 1046  CB  SER A 399    10760  11086   9680  -1859     35   -543       C  
ATOM   1047  OG  SER A 399      28.117  30.241  32.320  1.00 89.09           O  
ANISOU 1047  OG  SER A 399    11485  11994  10373  -1971     90   -643       O  
ATOM   1048  N   THR A 400      24.816  30.241  31.376  1.00 67.93           N  
ANISOU 1048  N   THR A 400     8780   9030   7999  -1831     94   -805       N  
ATOM   1049  CA  THR A 400      23.627  29.404  31.460  1.00 61.31           C  
ANISOU 1049  CA  THR A 400     7933   8188   7174  -1801    109   -833       C  
ATOM   1050  C   THR A 400      22.637  29.698  30.345  1.00 62.67           C  
ANISOU 1050  C   THR A 400     8113   8167   7532  -1694     57   -842       C  
ATOM   1051  O   THR A 400      21.776  28.856  30.059  1.00 75.34           O  
ANISOU 1051  O   THR A 400     9729   9751   9146  -1641     48   -817       O  
ATOM   1052  CB  THR A 400      22.938  29.593  32.809  1.00 66.15           C  
ANISOU 1052  CB  THR A 400     8469   8896   7767  -1917    199  -1021       C  
ATOM   1053  OG1 THR A 400      22.202  28.412  33.141  1.00 69.26           O  
ANISOU 1053  OG1 THR A 400     8873   9366   8078  -1927    219  -1001       O  
ATOM   1054  CG2 THR A 400      21.960  30.767  32.766  1.00 67.26           C  
ANISOU 1054  CG2 THR A 400     8534   8892   8131  -1910    224  -1217       C  
ATOM   1055  N   LYS A 401      22.756  30.850  29.696  1.00 58.93           N  
ANISOU 1055  N   LYS A 401     7638   7548   7206  -1667     11   -865       N  
ATOM   1056  CA  LYS A 401      21.789  31.295  28.713  1.00 59.09           C  
ANISOU 1056  CA  LYS A 401     7659   7368   7423  -1583    -59   -879       C  
ATOM   1057  C   LYS A 401      22.251  31.064  27.287  1.00 58.32           C  
ANISOU 1057  C   LYS A 401     7658   7189   7314  -1510   -152   -688       C  
ATOM   1058  O   LYS A 401      21.619  31.571  26.353  1.00 58.58           O  
ANISOU 1058  O   LYS A 401     7708   7047   7504  -1456   -235   -671       O  
ATOM   1059  CB  LYS A 401      21.472  32.775  28.919  1.00 67.29           C  
ANISOU 1059  CB  LYS A 401     8627   8274   8667  -1611    -69  -1035       C  
ATOM   1060  CG  LYS A 401      21.246  33.174  30.374  1.00 75.10           C  
ANISOU 1060  CG  LYS A 401     9513   9364   9658  -1713     40  -1248       C  
ATOM   1061  CD  LYS A 401      20.438  34.475  30.505  1.00 74.38           C  
ANISOU 1061  CD  LYS A 401     9321   9101   9840  -1717     30  -1449       C  
ATOM   1062  CE  LYS A 401      21.146  35.662  29.859  1.00 79.81           C  
ANISOU 1062  CE  LYS A 401    10032   9647  10643  -1706    -53  -1400       C  
ATOM   1063  NZ  LYS A 401      20.308  36.902  29.852  1.00 88.07           N  
ANISOU 1063  NZ  LYS A 401    10978  10488  11998  -1694    -94  -1580       N  
ATOM   1064  N   LYS A 402      23.330  30.317  27.085  1.00 58.56           N  
ANISOU 1064  N   LYS A 402     7746   7338   7168  -1516   -145   -550       N  
ATOM   1065  CA  LYS A 402      23.813  30.055  25.734  1.00 70.33           C  
ANISOU 1065  CA  LYS A 402     9321   8771   8631  -1467   -215   -390       C  
ATOM   1066  C   LYS A 402      23.064  28.854  25.164  1.00 59.46           C  
ANISOU 1066  C   LYS A 402     7973   7388   7230  -1394   -233   -321       C  
ATOM   1067  O   LYS A 402      23.035  27.781  25.774  1.00 59.54           O  
ANISOU 1067  O   LYS A 402     7968   7520   7135  -1391   -184   -313       O  
ATOM   1068  CB  LYS A 402      25.333  29.864  25.723  1.00 78.19           C  
ANISOU 1068  CB  LYS A 402    10346   9886   9477  -1510   -194   -300       C  
ATOM   1069  CG  LYS A 402      26.064  30.984  26.468  1.00 86.86           C  
ANISOU 1069  CG  LYS A 402    11407  11010  10586  -1589   -165   -381       C  
ATOM   1070  CD  LYS A 402      27.580  30.803  26.520  1.00105.78           C  
ANISOU 1070  CD  LYS A 402    13822  13529  12842  -1633   -145   -304       C  
ATOM   1071  CE  LYS A 402      28.319  32.161  26.425  1.00116.32           C  
ANISOU 1071  CE  LYS A 402    15158  14811  14227  -1695   -156   -334       C  
ATOM   1072  NZ  LYS A 402      29.814  32.057  26.459  1.00110.42           N  
ANISOU 1072  NZ  LYS A 402    14420  14180  13354  -1743   -134   -273       N  
ATOM   1073  N   ASN A 403      22.407  29.062  24.027  1.00 63.24           N  
ANISOU 1073  N   ASN A 403     8494   7719   7814  -1343   -312   -272       N  
ATOM   1074  CA  ASN A 403      21.628  28.002  23.408  1.00 55.66           C  
ANISOU 1074  CA  ASN A 403     7562   6741   6844  -1275   -333   -213       C  
ATOM   1075  C   ASN A 403      22.558  27.006  22.728  1.00 58.92           C  
ANISOU 1075  C   ASN A 403     8035   7248   7103  -1265   -327    -75       C  
ATOM   1076  O   ASN A 403      23.590  27.379  22.168  1.00 68.07           O  
ANISOU 1076  O   ASN A 403     9235   8418   8210  -1302   -343     -7       O  
ATOM   1077  CB  ASN A 403      20.630  28.593  22.403  1.00 56.11           C  
ANISOU 1077  CB  ASN A 403     7644   6608   7067  -1234   -434   -203       C  
ATOM   1078  CG  ASN A 403      19.467  29.348  23.087  1.00 71.41           C  
ANISOU 1078  CG  ASN A 403     9496   8440   9198  -1224   -440   -365       C  
ATOM   1079  OD1 ASN A 403      19.167  29.122  24.271  1.00 79.24           O  
ANISOU 1079  OD1 ASN A 403    10412   9520  10174  -1244   -352   -491       O  
ATOM   1080  ND2 ASN A 403      18.802  30.235  22.336  1.00 57.75           N  
ANISOU 1080  ND2 ASN A 403     7771   6517   7653  -1203   -550   -368       N  
ATOM   1081  N   VAL A 404      22.206  25.723  22.827  1.00 67.66           N  
ANISOU 1081  N   VAL A 404     9138   8424   8145  -1221   -300    -47       N  
ATOM   1082  CA  VAL A 404      22.908  24.629  22.162  1.00 71.84           C  
ANISOU 1082  CA  VAL A 404     9705   9026   8563  -1199   -295     62       C  
ATOM   1083  C   VAL A 404      21.880  23.811  21.391  1.00 65.06           C  
ANISOU 1083  C   VAL A 404     8874   8108   7738  -1133   -325     98       C  
ATOM   1084  O   VAL A 404      20.674  24.013  21.524  1.00 53.37           O  
ANISOU 1084  O   VAL A 404     7375   6545   6358  -1104   -345     37       O  
ATOM   1085  CB  VAL A 404      23.659  23.719  23.156  1.00 71.92           C  
ANISOU 1085  CB  VAL A 404     9676   9191   8461  -1215   -238     69       C  
ATOM   1086  CG1 VAL A 404      24.821  24.458  23.787  1.00 58.47           C  
ANISOU 1086  CG1 VAL A 404     7949   7555   6711  -1283   -215     48       C  
ATOM   1087  CG2 VAL A 404      22.692  23.167  24.222  1.00 66.71           C  
ANISOU 1087  CG2 VAL A 404     8972   8569   7806  -1209   -207      1       C  
ATOM   1088  N   LEU A 405      22.370  22.881  20.570  1.00 52.69           N  
ANISOU 1088  N   LEU A 405     7342   6582   6097  -1112   -325    185       N  
ATOM   1089  CA  LEU A 405      21.552  21.736  20.184  1.00 67.75           C  
ANISOU 1089  CA  LEU A 405     9255   8481   8005  -1050   -329    211       C  
ATOM   1090  C   LEU A 405      21.642  20.698  21.296  1.00 62.87           C  
ANISOU 1090  C   LEU A 405     8586   7972   7329  -1036   -279    194       C  
ATOM   1091  O   LEU A 405      22.746  20.267  21.641  1.00 72.06           O  
ANISOU 1091  O   LEU A 405     9730   9230   8418  -1058   -255    227       O  
ATOM   1092  CB  LEU A 405      21.999  21.139  18.852  1.00 51.97           C  
ANISOU 1092  CB  LEU A 405     7307   6483   5957  -1043   -346    295       C  
ATOM   1093  CG  LEU A 405      21.853  21.955  17.575  1.00 52.39           C  
ANISOU 1093  CG  LEU A 405     7430   6437   6039  -1078   -409    338       C  
ATOM   1094  CD1 LEU A 405      22.551  21.296  16.382  1.00 53.60           C  
ANISOU 1094  CD1 LEU A 405     7624   6634   6106  -1104   -399    403       C  
ATOM   1095  CD2 LEU A 405      20.408  22.153  17.282  1.00 52.52           C  
ANISOU 1095  CD2 LEU A 405     7463   6333   6159  -1037   -472    324       C  
ATOM   1096  N   ARG A 406      20.491  20.300  21.855  1.00 51.84           N  
ANISOU 1096  N   ARG A 406     7166   6559   5971  -1010   -270    145       N  
ATOM   1097  CA  ARG A 406      20.492  19.461  23.053  1.00 60.49           C  
ANISOU 1097  CA  ARG A 406     8221   7759   7004  -1027   -229    129       C  
ATOM   1098  C   ARG A 406      21.313  18.192  22.833  1.00 58.38           C  
ANISOU 1098  C   ARG A 406     7955   7562   6664  -1004   -232    221       C  
ATOM   1099  O   ARG A 406      21.256  17.557  21.770  1.00 51.03           O  
ANISOU 1099  O   ARG A 406     7049   6593   5746   -952   -250    272       O  
ATOM   1100  CB  ARG A 406      19.062  19.106  23.498  1.00 51.82           C  
ANISOU 1100  CB  ARG A 406     7104   6633   5954  -1011   -215     63       C  
ATOM   1101  CG  ARG A 406      18.297  18.206  22.541  1.00 60.98           C  
ANISOU 1101  CG  ARG A 406     8291   7734   7145   -937   -240    109       C  
ATOM   1102  CD  ARG A 406      17.177  17.402  23.213  1.00 51.33           C  
ANISOU 1102  CD  ARG A 406     7044   6533   5928   -932   -214     63       C  
ATOM   1103  NE  ARG A 406      16.346  16.820  22.167  1.00 62.00           N  
ANISOU 1103  NE  ARG A 406     8420   7804   7333   -860   -243     92       N  
ATOM   1104  CZ  ARG A 406      15.038  17.024  22.003  1.00 71.97           C  
ANISOU 1104  CZ  ARG A 406     9670   8986   8690   -833   -251     21       C  
ATOM   1105  NH1 ARG A 406      14.422  16.441  20.971  1.00 56.60           N  
ANISOU 1105  NH1 ARG A 406     7752   6973   6781   -770   -286     63       N  
ATOM   1106  NH2 ARG A 406      14.339  17.790  22.851  1.00 51.72           N  
ANISOU 1106  NH2 ARG A 406     7055   6406   6188   -872   -224   -103       N  
ATOM   1107  N   THR A 407      22.132  17.874  23.840  1.00 54.44           N  
ANISOU 1107  N   THR A 407     7423   7164   6096  -1050   -221    237       N  
ATOM   1108  CA  THR A 407      23.024  16.728  23.814  1.00 62.33           C  
ANISOU 1108  CA  THR A 407     8406   8223   7056  -1032   -240    318       C  
ATOM   1109  C   THR A 407      22.330  15.468  24.297  1.00 68.20           C  
ANISOU 1109  C   THR A 407     9140   8987   7786  -1014   -251    348       C  
ATOM   1110  O   THR A 407      22.768  14.356  23.976  1.00 66.17           O  
ANISOU 1110  O   THR A 407     8868   8739   7536   -974   -278    415       O  
ATOM   1111  CB  THR A 407      24.235  17.001  24.705  1.00 62.85           C  
ANISOU 1111  CB  THR A 407     8437   8377   7066  -1095   -245    330       C  
ATOM   1112  OG1 THR A 407      23.780  17.456  25.983  1.00 60.96           O  
ANISOU 1112  OG1 THR A 407     8187   8189   6784  -1170   -227    277       O  
ATOM   1113  CG2 THR A 407      25.095  18.078  24.095  1.00 52.03           C  
ANISOU 1113  CG2 THR A 407     7074   6988   5706  -1111   -234    311       C  
ATOM   1114  N   HIS A 408      21.270  15.640  25.071  1.00 63.45           N  
ANISOU 1114  N   HIS A 408     8540   8392   7175  -1050   -230    292       N  
ATOM   1115  CA  HIS A 408      20.467  14.546  25.561  1.00 72.72           C  
ANISOU 1115  CA  HIS A 408     9714   9588   8329  -1052   -235    312       C  
ATOM   1116  C   HIS A 408      19.046  15.065  25.742  1.00 70.85           C  
ANISOU 1116  C   HIS A 408     9482   9311   8128  -1064   -195    211       C  
ATOM   1117  O   HIS A 408      18.794  16.267  25.673  1.00 72.69           O  
ANISOU 1117  O   HIS A 408     9709   9504   8407  -1077   -172    126       O  
ATOM   1118  CB  HIS A 408      21.062  13.956  26.853  1.00 79.06           C  
ANISOU 1118  CB  HIS A 408    10499  10497   9045  -1136   -261    363       C  
ATOM   1119  CG  HIS A 408      21.464  14.965  27.888  1.00 70.45           C  
ANISOU 1119  CG  HIS A 408     9395   9482   7893  -1238   -238    307       C  
ATOM   1120  ND1 HIS A 408      20.725  16.094  28.162  1.00 67.93           N  
ANISOU 1120  ND1 HIS A 408     9071   9150   7590  -1278   -180    184       N  
ATOM   1121  CD2 HIS A 408      22.479  14.958  28.789  1.00 67.48           C  
ANISOU 1121  CD2 HIS A 408     9002   9196   7442  -1317   -269    352       C  
ATOM   1122  CE1 HIS A 408      21.298  16.767  29.149  1.00 60.50           C  
ANISOU 1122  CE1 HIS A 408     8111   8292   6582  -1378   -165    148       C  
ATOM   1123  NE2 HIS A 408      22.358  16.092  29.557  1.00 53.81           N  
ANISOU 1123  NE2 HIS A 408     7262   7514   5669  -1407   -220    254       N  
ATOM   1124  N   THR A 409      18.099  14.149  25.916  1.00 68.29           N  
ANISOU 1124  N   THR A 409     9162   8985   7801  -1056   -190    214       N  
ATOM   1125  CA  THR A 409      16.757  14.560  26.296  1.00 61.12           C  
ANISOU 1125  CA  THR A 409     8240   8056   6927  -1085   -145     99       C  
ATOM   1126  C   THR A 409      16.588  14.589  27.794  1.00 61.81           C  
ANISOU 1126  C   THR A 409     8307   8255   6924  -1215   -107     43       C  
ATOM   1127  O   THR A 409      15.478  14.867  28.272  1.00 66.09           O  
ANISOU 1127  O   THR A 409     8825   8800   7486  -1261    -54    -75       O  
ATOM   1128  CB  THR A 409      15.677  13.651  25.704  1.00 64.36           C  
ANISOU 1128  CB  THR A 409     8663   8409   7383  -1021   -149    108       C  
ATOM   1129  OG1 THR A 409      16.078  12.274  25.799  1.00 76.64           O  
ANISOU 1129  OG1 THR A 409    10233  10006   8881  -1014   -183    221       O  
ATOM   1130  CG2 THR A 409      15.398  14.045  24.252  1.00 58.75           C  
ANISOU 1130  CG2 THR A 409     7969   7577   6775   -918   -174    108       C  
ATOM   1131  N   THR A 410      17.657  14.303  28.542  1.00 63.72           N  
ANISOU 1131  N   THR A 410     8554   8592   7066  -1284   -133    120       N  
ATOM   1132  CA  THR A 410      17.586  14.463  29.986  1.00 62.83           C  
ANISOU 1132  CA  THR A 410     8428   8600   6846  -1436   -100     69       C  
ATOM   1133  C   THR A 410      17.143  15.873  30.318  1.00 56.13           C  
ANISOU 1133  C   THR A 410     7542   7746   6040  -1484    -29   -100       C  
ATOM   1134  O   THR A 410      16.462  16.096  31.326  1.00 55.55           O  
ANISOU 1134  O   THR A 410     7443   7748   5915  -1604     34   -213       O  
ATOM   1135  CB  THR A 410      18.943  14.160  30.621  1.00 54.27           C  
ANISOU 1135  CB  THR A 410     7351   7603   5664  -1500   -159    182       C  
ATOM   1136  OG1 THR A 410      19.597  13.110  29.885  1.00 56.13           O  
ANISOU 1136  OG1 THR A 410     7601   7792   5932  -1405   -236    325       O  
ATOM   1137  CG2 THR A 410      18.761  13.707  32.071  1.00 59.37           C  
ANISOU 1137  CG2 THR A 410     8006   8383   6168  -1671   -156    188       C  
ATOM   1138  N   ALA A 411      17.503  16.825  29.446  1.00 68.11           N  
ANISOU 1138  N   ALA A 411     9051   9170   7657  -1398    -38   -123       N  
ATOM   1139  CA  ALA A 411      17.065  18.215  29.541  1.00 67.20           C  
ANISOU 1139  CA  ALA A 411     8894   9008   7631  -1418     11   -279       C  
ATOM   1140  C   ALA A 411      15.552  18.331  29.716  1.00 54.79           C  
ANISOU 1140  C   ALA A 411     7282   7396   6139  -1431     65   -426       C  
ATOM   1141  O   ALA A 411      15.071  18.921  30.693  1.00 55.72           O  
ANISOU 1141  O   ALA A 411     7348   7571   6250  -1539    136   -580       O  
ATOM   1142  CB  ALA A 411      17.518  18.959  28.290  1.00 53.82           C  
ANISOU 1142  CB  ALA A 411     7215   7189   6046  -1308    -34   -245       C  
ATOM   1143  N   ASN A 412      14.788  17.776  28.762  1.00 54.19           N  
ANISOU 1143  N   ASN A 412     7223   7223   6146  -1326     37   -394       N  
ATOM   1144  CA  ASN A 412      13.330  17.880  28.816  1.00 59.48           C  
ANISOU 1144  CA  ASN A 412     7845   7839   6915  -1325     80   -537       C  
ATOM   1145  C   ASN A 412      12.758  17.145  30.022  1.00 55.27           C  
ANISOU 1145  C   ASN A 412     7295   7439   6267  -1454    148   -597       C  
ATOM   1146  O   ASN A 412      11.741  17.567  30.596  1.00 56.10           O  
ANISOU 1146  O   ASN A 412     7336   7553   6428  -1521    221   -779       O  
ATOM   1147  CB  ASN A 412      12.721  17.345  27.525  1.00 53.82           C  
ANISOU 1147  CB  ASN A 412     7156   7000   6294  -1191     25   -469       C  
ATOM   1148  CG  ASN A 412      13.282  18.024  26.283  1.00 73.01           C  
ANISOU 1148  CG  ASN A 412     9616   9310   8815  -1089    -48   -397       C  
ATOM   1149  OD1 ASN A 412      14.418  17.766  25.883  1.00 78.51           O  
ANISOU 1149  OD1 ASN A 412    10360  10033   9436  -1068    -85   -265       O  
ATOM   1150  ND2 ASN A 412      12.479  18.886  25.657  1.00 53.59           N  
ANISOU 1150  ND2 ASN A 412     7124   6714   6522  -1035    -76   -485       N  
ATOM   1151  N   SER A 413      13.396  16.044  30.419  1.00 55.07           N  
ANISOU 1151  N   SER A 413     7324   7514   6087  -1501    122   -451       N  
ATOM   1152  CA  SER A 413      13.018  15.384  31.661  1.00 55.92           C  
ANISOU 1152  CA  SER A 413     7431   7763   6054  -1660    172   -484       C  
ATOM   1153  C   SER A 413      13.173  16.327  32.840  1.00 71.61           C  
ANISOU 1153  C   SER A 413     9373   9857   7979  -1818    246   -628       C  
ATOM   1154  O   SER A 413      12.363  16.304  33.775  1.00 61.61           O  
ANISOU 1154  O   SER A 413     8071   8682   6656  -1959    329   -767       O  
ATOM   1155  CB  SER A 413      13.870  14.134  31.864  1.00 55.67           C  
ANISOU 1155  CB  SER A 413     7465   7802   5883  -1684     99   -278       C  
ATOM   1156  OG  SER A 413      14.093  13.500  30.617  1.00 70.49           O  
ANISOU 1156  OG  SER A 413     9373   9569   7840  -1521     27   -150       O  
ATOM   1157  N   CYS A 414      14.212  17.176  32.807  1.00 82.76           N  
ANISOU 1157  N   CYS A 414    10783  11265   9398  -1805    223   -608       N  
ATOM   1158  CA  CYS A 414      14.440  18.106  33.908  1.00 80.88           C  
ANISOU 1158  CA  CYS A 414    10500  11129   9101  -1956    293   -747       C  
ATOM   1159  C   CYS A 414      13.400  19.231  33.891  1.00 73.42           C  
ANISOU 1159  C   CYS A 414     9463  10109   8324  -1953    376   -993       C  
ATOM   1160  O   CYS A 414      12.906  19.650  34.944  1.00 59.97           O  
ANISOU 1160  O   CYS A 414     7701   8505   6580  -2110    474  -1176       O  
ATOM   1161  CB  CYS A 414      15.865  18.653  33.830  1.00 77.71           C  
ANISOU 1161  CB  CYS A 414    10120  10738   8666  -1937    239   -651       C  
ATOM   1162  SG  CYS A 414      16.384  19.670  35.243  1.00 88.28           S  
ANISOU 1162  SG  CYS A 414    11416  12226   9900  -2137    314   -791       S  
ATOM   1163  N   ARG A 415      13.040  19.709  32.694  1.00 66.42           N  
ANISOU 1163  N   ARG A 415     8558   9044   7634  -1785    334  -1004       N  
ATOM   1164  CA  ARG A 415      11.911  20.633  32.548  1.00 72.09           C  
ANISOU 1164  CA  ARG A 415     9181   9655   8555  -1760    385  -1226       C  
ATOM   1165  C   ARG A 415      10.652  20.056  33.195  1.00 83.30           C  
ANISOU 1165  C   ARG A 415    10552  11140   9956  -1853    471  -1369       C  
ATOM   1166  O   ARG A 415       9.979  20.714  34.001  1.00 87.08           O  
ANISOU 1166  O   ARG A 415    10937  11661  10489  -1965    571  -1605       O  
ATOM   1167  CB  ARG A 415      11.643  20.915  31.061  1.00 57.85           C  
ANISOU 1167  CB  ARG A 415     7388   7648   6945  -1567    293  -1163       C  
ATOM   1168  CG  ARG A 415      12.709  21.683  30.299  1.00 57.49           C  
ANISOU 1168  CG  ARG A 415     7379   7515   6949  -1484    214  -1056       C  
ATOM   1169  CD  ARG A 415      12.137  22.572  29.206  1.00 57.32           C  
ANISOU 1169  CD  ARG A 415     7325   7287   7166  -1361    146  -1104       C  
ATOM   1170  NE  ARG A 415      13.206  23.263  28.499  1.00 61.78           N  
ANISOU 1170  NE  ARG A 415     7938   7784   7751  -1307     70   -989       N  
ATOM   1171  CZ  ARG A 415      13.095  24.449  27.907  1.00 64.89           C  
ANISOU 1171  CZ  ARG A 415     8301   8022   8331  -1257     13  -1044       C  
ATOM   1172  NH1 ARG A 415      11.954  25.115  27.915  1.00 71.41           N  
ANISOU 1172  NH1 ARG A 415     9036   8728   9370  -1238     12  -1218       N  
ATOM   1173  NH2 ARG A 415      14.141  24.973  27.297  1.00 65.57           N  
ANISOU 1173  NH2 ARG A 415     8444   8068   8402  -1229    -51   -924       N  
ATOM   1174  N   ALA A 416      10.326  18.815  32.830  1.00 74.70           N  
ANISOU 1174  N   ALA A 416     9523  10060   8798  -1811    438  -1237       N  
ATOM   1175  CA  ALA A 416       9.107  18.165  33.298  1.00 70.95           C  
ANISOU 1175  CA  ALA A 416     9012   9638   8308  -1890    512  -1354       C  
ATOM   1176  C   ALA A 416       9.135  17.938  34.808  1.00 73.76           C  
ANISOU 1176  C   ALA A 416     9360  10204   8463  -2129    611  -1442       C  
ATOM   1177  O   ALA A 416       8.140  18.187  35.512  1.00 78.33           O  
ANISOU 1177  O   ALA A 416     9854  10839   9069  -2251    723  -1671       O  
ATOM   1178  CB  ALA A 416       8.928  16.843  32.554  1.00 65.03           C  
ANISOU 1178  CB  ALA A 416     8341   8853   7515  -1795    442  -1165       C  
ATOM   1179  N   LEU A 417      10.262  17.433  35.316  1.00 71.32           N  
ANISOU 1179  N   LEU A 417     9134  10014   7948  -2210    567  -1264       N  
ATOM   1180  CA  LEU A 417      10.455  17.313  36.754  1.00 80.30           C  
ANISOU 1180  CA  LEU A 417    10276  11357   8876  -2457    640  -1324       C  
ATOM   1181  C   LEU A 417      10.230  18.654  37.445  1.00 85.70           C  
ANISOU 1181  C   LEU A 417    10855  12079   9627  -2564    752  -1592       C  
ATOM   1182  O   LEU A 417       9.580  18.718  38.498  1.00 80.38           O  
ANISOU 1182  O   LEU A 417    10130  11543   8866  -2768    870  -1781       O  
ATOM   1183  CB  LEU A 417      11.862  16.778  37.045  1.00 72.85           C  
ANISOU 1183  CB  LEU A 417     9431  10501   7749  -2498    543  -1080       C  
ATOM   1184  CG  LEU A 417      12.046  15.274  36.811  1.00 69.34           C  
ANISOU 1184  CG  LEU A 417     9081  10069   7197  -2472    447   -840       C  
ATOM   1185  CD1 LEU A 417      13.502  14.872  36.945  1.00 60.57           C  
ANISOU 1185  CD1 LEU A 417     8043   9004   5969  -2476    332   -611       C  
ATOM   1186  CD2 LEU A 417      11.188  14.507  37.788  1.00 62.10           C  
ANISOU 1186  CD2 LEU A 417     8176   9291   6128  -2677    512   -898       C  
ATOM   1187  N   PHE A 418      10.734  19.748  36.852  1.00 84.60           N  
ANISOU 1187  N   PHE A 418    10677  11816   9650  -2436    719  -1624       N  
ATOM   1188  CA  PHE A 418      10.526  21.059  37.470  1.00 86.72           C  
ANISOU 1188  CA  PHE A 418    10835  12101  10014  -2527    819  -1888       C  
ATOM   1189  C   PHE A 418       9.060  21.464  37.455  1.00 83.90           C  
ANISOU 1189  C   PHE A 418    10353  11672   9854  -2529    915  -2164       C  
ATOM   1190  O   PHE A 418       8.578  22.071  38.423  1.00 66.53           O  
ANISOU 1190  O   PHE A 418     8053   9567   7657  -2700   1044  -2426       O  
ATOM   1191  CB  PHE A 418      11.346  22.152  36.782  1.00 84.64           C  
ANISOU 1191  CB  PHE A 418    10557  11701   9901  -2387    753  -1857       C  
ATOM   1192  CG  PHE A 418      11.110  23.534  37.365  1.00 80.53           C  
ANISOU 1192  CG  PHE A 418     9912  11171   9513  -2469    848  -2137       C  
ATOM   1193  CD1 PHE A 418      11.588  23.831  38.630  1.00 74.91           C  
ANISOU 1193  CD1 PHE A 418     9184  10651   8629  -2685    936  -2236       C  
ATOM   1194  CD2 PHE A 418      10.388  24.507  36.677  1.00 77.90           C  
ANISOU 1194  CD2 PHE A 418     9476  10640   9483  -2340    843  -2304       C  
ATOM   1195  CE1 PHE A 418      11.368  25.068  39.202  1.00 81.31           C  
ANISOU 1195  CE1 PHE A 418     9872  11461   9563  -2771   1034  -2511       C  
ATOM   1196  CE2 PHE A 418      10.171  25.768  37.254  1.00 77.09           C  
ANISOU 1196  CE2 PHE A 418     9245  10520   9528  -2417    928  -2577       C  
ATOM   1197  CZ  PHE A 418      10.660  26.040  38.512  1.00 80.94           C  
ANISOU 1197  CZ  PHE A 418     9712  11204   9838  -2631   1032  -2688       C  
ATOM   1198  N   GLN A 419       8.332  21.154  36.368  1.00 72.76           N  
ANISOU 1198  N   GLN A 419     8936  10093   8616  -2347    854  -2123       N  
ATOM   1199  CA  GLN A 419       6.937  21.593  36.354  1.00 87.22           C  
ANISOU 1199  CA  GLN A 419    10633  11844  10664  -2343    935  -2398       C  
ATOM   1200  C   GLN A 419       6.110  20.799  37.345  1.00 95.65           C  
ANISOU 1200  C   GLN A 419    11680  13089  11575  -2545   1059  -2524       C  
ATOM   1201  O   GLN A 419       5.226  21.351  38.014  1.00112.88           O  
ANISOU 1201  O   GLN A 419    13729  15310  13851  -2666   1189  -2829       O  
ATOM   1202  CB  GLN A 419       6.324  21.514  34.960  1.00 90.70           C  
ANISOU 1202  CB  GLN A 419    11067  12059  11335  -2110    831  -2330       C  
ATOM   1203  CG  GLN A 419       4.906  22.124  34.959  1.00113.69           C  
ANISOU 1203  CG  GLN A 419    13810  14831  14556  -2074    881  -2634       C  
ATOM   1204  CD  GLN A 419       4.287  22.238  33.566  1.00117.88           C  
ANISOU 1204  CD  GLN A 419    14308  15114  15368  -1873    753  -2606       C  
ATOM   1205  OE1 GLN A 419       4.936  21.949  32.545  1.00106.92           O  
ANISOU 1205  OE1 GLN A 419    12988  13690  13948  -1818    676  -2454       O  
ATOM   1206  NE2 GLN A 419       3.037  22.696  33.518  1.00121.40           N  
ANISOU 1206  NE2 GLN A 419    14646  15386  16095  -1773    726  -2757       N  
ATOM   1207  N   LEU A 420       6.419  19.529  37.501  1.00 88.06           N  
ANISOU 1207  N   LEU A 420    10842  12241  10377  -2600   1023  -2304       N  
ATOM   1208  CA  LEU A 420       5.656  18.784  38.478  1.00 93.80           C  
ANISOU 1208  CA  LEU A 420    11559  13143  10937  -2817   1136  -2415       C  
ATOM   1209  C   LEU A 420       6.057  19.139  39.908  1.00 87.09           C  
ANISOU 1209  C   LEU A 420    10694  12517   9881  -3096   1246  -2543       C  
ATOM   1210  O   LEU A 420       5.195  19.125  40.788  1.00 87.45           O  
ANISOU 1210  O   LEU A 420    10664  12691   9871  -3301   1389  -2781       O  
ATOM   1211  CB  LEU A 420       5.767  17.288  38.193  1.00 99.35           C  
ANISOU 1211  CB  LEU A 420    12396  13884  11469  -2795   1052  -2142       C  
ATOM   1212  CG  LEU A 420       5.646  16.260  39.313  1.00109.00           C  
ANISOU 1212  CG  LEU A 420    13687  15328  12402  -3054   1109  -2100       C  
ATOM   1213  CD1 LEU A 420       4.197  16.115  39.834  1.00112.58           C  
ANISOU 1213  CD1 LEU A 420    14046  15848  12881  -3200   1257  -2370       C  
ATOM   1214  CD2 LEU A 420       6.226  14.930  38.817  1.00106.74           C  
ANISOU 1214  CD2 LEU A 420    13546  15025  11987  -2972    966  -1757       C  
ATOM   1215  N   ALA A 421       7.318  19.529  40.156  1.00 94.38           N  
ANISOU 1215  N   ALA A 421    11675  13488  10697  -3118   1191  -2414       N  
ATOM   1216  CA  ALA A 421       7.680  20.151  41.437  1.00101.19           C  
ANISOU 1216  CA  ALA A 421    12500  14540  11407  -3370   1299  -2577       C  
ATOM   1217  C   ALA A 421       6.858  21.408  41.694  1.00110.57           C  
ANISOU 1217  C   ALA A 421    13507  15682  12824  -3406   1439  -2961       C  
ATOM   1218  O   ALA A 421       6.264  21.568  42.766  1.00121.36           O  
ANISOU 1218  O   ALA A 421    14796  17216  14100  -3654   1595  -3215       O  
ATOM   1219  CB  ALA A 421       9.178  20.494  41.470  1.00 86.35           C  
ANISOU 1219  CB  ALA A 421    10697  12680   9430  -3343   1202  -2381       C  
ATOM   1220  N   LYS A 422       6.844  22.328  40.723  1.00108.53           N  
ANISOU 1220  N   LYS A 422    13175  15195  12866  -3171   1381  -3009       N  
ATOM   1221  CA  LYS A 422       6.166  23.609  40.886  1.00108.37           C  
ANISOU 1221  CA  LYS A 422    12972  15091  13112  -3179   1484  -3363       C  
ATOM   1222  C   LYS A 422       4.675  23.423  41.133  1.00117.10           C  
ANISOU 1222  C   LYS A 422    13953  16204  14334  -3254   1608  -3641       C  
ATOM   1223  O   LYS A 422       4.065  24.201  41.878  1.00112.32           O  
ANISOU 1223  O   LYS A 422    13191  15653  13832  -3401   1758  -3992       O  
ATOM   1224  CB  LYS A 422       6.417  24.467  39.641  1.00101.34           C  
ANISOU 1224  CB  LYS A 422    12051  13927  12526  -2897   1355  -3301       C  
ATOM   1225  CG  LYS A 422       5.701  25.800  39.572  1.00 98.65           C  
ANISOU 1225  CG  LYS A 422    11518  13433  12532  -2852   1414  -3633       C  
ATOM   1226  CD  LYS A 422       6.200  26.602  38.367  1.00 97.48           C  
ANISOU 1226  CD  LYS A 422    11379  13028  12631  -2599   1254  -3501       C  
ATOM   1227  CE  LYS A 422       5.097  27.486  37.782  1.00103.95           C  
ANISOU 1227  CE  LYS A 422    12026  13608  13861  -2469   1239  -3747       C  
ATOM   1228  NZ  LYS A 422       5.040  27.438  36.283  1.00106.05           N  
ANISOU 1228  NZ  LYS A 422    12352  13627  14316  -2207   1050  -3526       N  
ATOM   1229  N   GLU A 423       4.071  22.396  40.522  1.00120.54           N  
ANISOU 1229  N   GLU A 423    14447  16590  14762  -3161   1554  -3505       N  
ATOM   1230  CA  GLU A 423       2.640  22.164  40.701  1.00125.52           C  
ANISOU 1230  CA  GLU A 423    14959  17225  15508  -3225   1668  -3763       C  
ATOM   1231  C   GLU A 423       2.333  21.405  41.988  1.00121.01           C  
ANISOU 1231  C   GLU A 423    14414  16938  14627  -3548   1816  -3857       C  
ATOM   1232  O   GLU A 423       1.290  21.643  42.603  1.00125.96           O  
ANISOU 1232  O   GLU A 423    14897  17634  15327  -3702   1977  -4193       O  
ATOM   1233  CB  GLU A 423       2.070  21.417  39.487  1.00131.15           C  
ANISOU 1233  CB  GLU A 423    15717  17761  16353  -2994   1549  -3591       C  
ATOM   1234  CG  GLU A 423       0.738  21.986  38.999  1.00139.40           C  
ANISOU 1234  CG  GLU A 423    16579  18626  17759  -2886   1587  -3877       C  
ATOM   1235  CD  GLU A 423      -0.447  21.585  39.877  1.00146.25           C  
ANISOU 1235  CD  GLU A 423    17341  19643  18582  -3102   1768  -4169       C  
ATOM   1236  OE1 GLU A 423      -0.369  20.528  40.548  1.00150.24           O  
ANISOU 1236  OE1 GLU A 423    17956  20361  18766  -3292   1825  -4062       O  
ATOM   1237  OE2 GLU A 423      -1.450  22.338  39.908  1.00146.13           O  
ANISOU 1237  OE2 GLU A 423    17129  19532  18863  -3092   1850  -4509       O  
ATOM   1238  N   TYR A 424       3.217  20.508  42.422  1.00117.00           N  
ANISOU 1238  N   TYR A 424    14081  16596  13778  -3666   1762  -3574       N  
ATOM   1239  CA  TYR A 424       2.987  19.802  43.671  1.00110.12           C  
ANISOU 1239  CA  TYR A 424    13251  15999  12591  -3999   1883  -3637       C  
ATOM   1240  C   TYR A 424       3.329  20.653  44.884  1.00105.05           C  
ANISOU 1240  C   TYR A 424    12540  15545  11829  -4264   2021  -3870       C  
ATOM   1241  O   TYR A 424       2.869  20.341  45.985  1.00111.18           O  
ANISOU 1241  O   TYR A 424    13301  16552  12391  -4577   2166  -4036       O  
ATOM   1242  CB  TYR A 424       3.787  18.497  43.692  1.00110.18           C  
ANISOU 1242  CB  TYR A 424    13469  16099  12296  -4033   1750  -3236       C  
ATOM   1243  N   GLN A 425       4.129  21.711  44.715  1.00 99.52           N  
ANISOU 1243  N   GLN A 425    11801  14759  11252  -4162   1981  -3887       N  
ATOM   1244  CA  GLN A 425       4.293  22.689  45.789  1.00102.51           C  
ANISOU 1244  CA  GLN A 425    12076  15288  11584  -4396   2130  -4176       C  
ATOM   1245  C   GLN A 425       2.991  23.434  46.040  1.00125.45           C  
ANISOU 1245  C   GLN A 425    14758  18161  14748  -4460   2312  -4635       C  
ATOM   1246  O   GLN A 425       2.593  23.635  47.193  1.00134.88           O  
ANISOU 1246  O   GLN A 425    15870  19571  15806  -4770   2498  -4922       O  
ATOM   1247  CB  GLN A 425       5.409  23.681  45.460  1.00 99.55           C  
ANISOU 1247  CB  GLN A 425    11703  14803  11316  -4250   2041  -4095       C  
ATOM   1248  N   LYS A 426       2.314  23.857  44.969  1.00132.67           N  
ANISOU 1248  N   LYS A 426    15563  18805  16041  -4180   2258  -4718       N  
ATOM   1249  CA  LYS A 426       1.003  24.480  45.122  1.00130.03           C  
ANISOU 1249  CA  LYS A 426    15001  18410  15995  -4217   2411  -5152       C  
ATOM   1250  C   LYS A 426      -0.021  23.479  45.651  1.00125.00           C  
ANISOU 1250  C   LYS A 426    14359  17940  15196  -4420   2535  -5263       C  
ATOM   1251  O   LYS A 426      -0.711  23.744  46.643  1.00129.45           O  
ANISOU 1251  O   LYS A 426    14789  18675  15723  -4691   2742  -5628       O  
ATOM   1252  CB  LYS A 426       0.546  25.078  43.791  1.00126.09           C  
ANISOU 1252  CB  LYS A 426    14403  17568  15938  -3864   2285  -5167       C  
ATOM   1253  N   THR A 427      -0.129  22.314  45.003  1.00116.01           N  
ANISOU 1253  N   THR A 427    13365  16761  13955  -4304   2417  -4959       N  
ATOM   1254  CA  THR A 427      -1.094  21.309  45.441  1.00110.54           C  
ANISOU 1254  CA  THR A 427    12679  16215  13107  -4489   2522  -5039       C  
ATOM   1255  C   THR A 427      -0.761  20.780  46.830  1.00126.32           C  
ANISOU 1255  C   THR A 427    14770  18554  14672  -4889   2643  -5045       C  
ATOM   1256  O   THR A 427      -1.667  20.410  47.587  1.00130.16           O  
ANISOU 1256  O   THR A 427    15194  19215  15047  -5150   2812  -5285       O  
ATOM   1257  CB  THR A 427      -1.161  20.154  44.435  1.00 91.28           C  
ANISOU 1257  CB  THR A 427    10386  13654  10641  -4277   2356  -4684       C  
ATOM   1258  N   GLY A 428       0.522  20.756  47.193  1.00130.76           N  
ANISOU 1258  N   GLY A 428    15479  19217  14987  -4956   2557  -4792       N  
ATOM   1259  CA  GLY A 428       0.961  20.164  48.441  1.00128.56           C  
ANISOU 1259  CA  GLY A 428    15320  19251  14276  -5329   2623  -4725       C  
ATOM   1260  C   GLY A 428       1.073  18.655  48.426  1.00120.62           C  
ANISOU 1260  C   GLY A 428    14516  18331  12982  -5394   2514  -4371       C  
ATOM   1261  O   GLY A 428       1.462  18.069  49.445  1.00115.31           O  
ANISOU 1261  O   GLY A 428    13963  17912  11938  -5713   2537  -4270       O  
ATOM   1262  N   SER A 429       0.764  18.009  47.303  1.00117.04           N  
ANISOU 1262  N   SER A 429    14106  17674  12691  -5109   2386  -4173       N  
ATOM   1263  CA  SER A 429       0.673  16.560  47.210  1.00119.87           C  
ANISOU 1263  CA  SER A 429    14629  18086  12831  -5154   2293  -3878       C  
ATOM   1264  C   SER A 429       1.740  16.034  46.267  1.00121.67           C  
ANISOU 1264  C   SER A 429    15013  18151  13067  -4873   2051  -3440       C  
ATOM   1265  O   SER A 429       2.004  16.635  45.222  1.00126.88           O  
ANISOU 1265  O   SER A 429    15624  18579  14006  -4552   1963  -3400       O  
ATOM   1266  CB  SER A 429      -0.702  16.137  46.705  1.00120.20           C  
ANISOU 1266  CB  SER A 429    14580  18037  13053  -5078   2365  -4042       C  
ATOM   1267  OG  SER A 429      -1.708  16.947  47.287  1.00126.76           O  
ANISOU 1267  OG  SER A 429    15207  18941  14015  -5242   2588  -4511       O  
ATOM   1268  N   ILE A 430       2.345  14.911  46.639  1.00113.71           N  
ANISOU 1268  N   ILE A 430    14187  17262  11756  -5005   1940  -3119       N  
ATOM   1269  CA  ILE A 430       3.386  14.270  45.845  1.00111.59           C  
ANISOU 1269  CA  ILE A 430    14063  16859  11476  -4772   1713  -2707       C  
ATOM   1270  C   ILE A 430       2.738  13.061  45.174  1.00125.43           C  
ANISOU 1270  C   ILE A 430    15880  18522  13257  -4662   1643  -2545       C  
ATOM   1271  O   ILE A 430       2.596  11.999  45.788  1.00133.47           O  
ANISOU 1271  O   ILE A 430    17006  19682  14023  -4880   1624  -2410       O  
ATOM   1272  CB  ILE A 430       4.592  13.878  46.703  1.00 93.93           C  
ANISOU 1272  CB  ILE A 430    11973  14794   8921  -4980   1614  -2455       C  
ATOM   1273  N   ILE A 431       2.327  13.223  43.919  1.00120.48           N  
ANISOU 1273  N   ILE A 431    15188  17657  12931  -4334   1600  -2557       N  
ATOM   1274  CA  ILE A 431       1.671  12.155  43.162  1.00111.04           C  
ANISOU 1274  CA  ILE A 431    14038  16356  11796  -4201   1537  -2424       C  
ATOM   1275  C   ILE A 431       2.739  11.392  42.393  1.00105.48           C  
ANISOU 1275  C   ILE A 431    13476  15535  11066  -3997   1322  -2025       C  
ATOM   1276  O   ILE A 431       3.465  12.001  41.582  1.00108.49           O  
ANISOU 1276  O   ILE A 431    13843  15763  11616  -3752   1235  -1945       O  
ATOM   1277  CB  ILE A 431       0.602  12.707  42.209  1.00101.40           C  
ANISOU 1277  CB  ILE A 431    12668  14944  10915  -3971   1600  -2655       C  
ATOM   1278  N   PRO A 432       2.892  10.083  42.619  1.00 91.92           N  
ANISOU 1278  N   PRO A 432    11892  13883   9152  -4096   1231  -1776       N  
ATOM   1279  CA  PRO A 432       3.860   9.293  41.842  1.00 93.75           C  
ANISOU 1279  CA  PRO A 432    12238  13987   9395  -3893   1028  -1418       C  
ATOM   1280  C   PRO A 432       3.531   9.287  40.355  1.00 96.02           C  
ANISOU 1280  C   PRO A 432    12480  14035   9967  -3546    976  -1394       C  
ATOM   1281  O   PRO A 432       2.369   9.169  39.962  1.00110.11           O  
ANISOU 1281  O   PRO A 432    14197  15763  11876  -3495   1055  -1551       O  
ATOM   1282  CB  PRO A 432       3.732   7.885  42.441  1.00 86.35           C  
ANISOU 1282  CB  PRO A 432    11425  13162   8224  -4097    965  -1221       C  
ATOM   1283  CG  PRO A 432       2.463   7.904  43.253  1.00 85.34           C  
ANISOU 1283  CG  PRO A 432    11238  13187   7999  -4359   1149  -1492       C  
ATOM   1284  CD  PRO A 432       2.330   9.313  43.738  1.00 87.46           C  
ANISOU 1284  CD  PRO A 432    11382  13529   8322  -4439   1304  -1806       C  
ATOM   1285  N   LYS A 433       4.570   9.386  39.523  1.00 83.05           N  
ANISOU 1285  N   LYS A 433    10876  12258   8421  -3317    839  -1194       N  
ATOM   1286  CA  LYS A 433       4.340   9.426  38.082  1.00 78.72           C  
ANISOU 1286  CA  LYS A 433    10293  11492   8124  -3005    784  -1164       C  
ATOM   1287  C   LYS A 433       5.489   8.746  37.337  1.00 76.18           C  
ANISOU 1287  C   LYS A 433    10067  11073   7805  -2833    610   -852       C  
ATOM   1288  O   LYS A 433       6.576   8.525  37.885  1.00 80.29           O  
ANISOU 1288  O   LYS A 433    10658  11670   8178  -2921    527   -682       O  
ATOM   1289  CB  LYS A 433       4.142  10.873  37.598  1.00 82.20           C  
ANISOU 1289  CB  LYS A 433    10614  11833   8787  -2869    851  -1388       C  
ATOM   1290  CG  LYS A 433       2.671  11.323  37.505  1.00 91.51           C  
ANISOU 1290  CG  LYS A 433    11666  12975  10127  -2873    984  -1687       C  
ATOM   1291  CD  LYS A 433       2.566  12.838  37.256  1.00103.99           C  
ANISOU 1291  CD  LYS A 433    13121  14466  11927  -2781   1038  -1916       C  
ATOM   1292  CE  LYS A 433       1.108  13.335  37.197  1.00106.83           C  
ANISOU 1292  CE  LYS A 433    13332  14774  12485  -2784   1160  -2234       C  
ATOM   1293  NZ  LYS A 433       0.971  14.793  36.820  1.00 96.27           N  
ANISOU 1293  NZ  LYS A 433    11862  13304  11413  -2665   1183  -2446       N  
ATOM   1294  N   LYS A 434       5.228   8.406  36.075  1.00 69.21           N  
ANISOU 1294  N   LYS A 434     9178  10019   7099  -2592    553   -787       N  
ATOM   1295  CA  LYS A 434       6.215   7.760  35.218  1.00 77.47           C  
ANISOU 1295  CA  LYS A 434    10294  10959   8181  -2415    404   -529       C  
ATOM   1296  C   LYS A 434       6.240   8.417  33.841  1.00 81.14           C  
ANISOU 1296  C   LYS A 434    10710  11245   8873  -2151    380   -562       C  
ATOM   1297  O   LYS A 434       5.192   8.629  33.217  1.00 78.07           O  
ANISOU 1297  O   LYS A 434    10263  10770   8629  -2060    432   -699       O  
ATOM   1298  CB  LYS A 434       5.935   6.257  35.065  1.00 81.63           C  
ANISOU 1298  CB  LYS A 434    10891  11472   8652  -2422    335   -360       C  
ATOM   1299  CG  LYS A 434       5.639   5.517  36.353  1.00 79.23           C  
ANISOU 1299  CG  LYS A 434    10642  11334   8129  -2700    356   -331       C  
ATOM   1300  CD  LYS A 434       4.997   4.162  36.049  1.00 85.15           C  
ANISOU 1300  CD  LYS A 434    11439  12041   8874  -2688    313   -222       C  
ATOM   1301  CE  LYS A 434       4.036   3.710  37.146  1.00 85.13           C  
ANISOU 1301  CE  LYS A 434    11454  12190   8700  -2963    402   -314       C  
ATOM   1302  NZ  LYS A 434       3.559   2.321  36.900  1.00 86.32           N  
ANISOU 1302  NZ  LYS A 434    11665  12298   8835  -2963    338   -172       N  
ATOM   1303  N   PHE A 435       7.451   8.702  33.356  1.00 73.43           N  
ANISOU 1303  N   PHE A 435     9760  10215   7924  -2039    292   -427       N  
ATOM   1304  CA  PHE A 435       7.630   9.483  32.144  1.00 64.54           C  
ANISOU 1304  CA  PHE A 435     8598   8941   6984  -1828    268   -454       C  
ATOM   1305  C   PHE A 435       8.636   8.815  31.226  1.00 57.14           C  
ANISOU 1305  C   PHE A 435     7719   7922   6071  -1679    149   -235       C  
ATOM   1306  O   PHE A 435       9.623   8.244  31.692  1.00 64.06           O  
ANISOU 1306  O   PHE A 435     8644   8860   6836  -1738     81    -79       O  
ATOM   1307  CB  PHE A 435       8.106  10.896  32.478  1.00 70.61           C  
ANISOU 1307  CB  PHE A 435     9318   9730   7782  -1856    308   -575       C  
ATOM   1308  CG  PHE A 435       7.089  11.718  33.221  1.00 88.91           C  
ANISOU 1308  CG  PHE A 435    11551  12102  10129  -1979    433   -834       C  
ATOM   1309  CD1 PHE A 435       5.915  12.109  32.601  1.00 95.45           C  
ANISOU 1309  CD1 PHE A 435    12304  12822  11138  -1888    479   -999       C  
ATOM   1310  CD2 PHE A 435       7.307  12.110  34.535  1.00 94.60           C  
ANISOU 1310  CD2 PHE A 435    12259  12981  10705  -2192    504   -925       C  
ATOM   1311  CE1 PHE A 435       4.980  12.870  33.279  1.00 90.34           C  
ANISOU 1311  CE1 PHE A 435    11558  12216  10549  -1998    596  -1262       C  
ATOM   1312  CE2 PHE A 435       6.370  12.873  35.218  1.00 86.78           C  
ANISOU 1312  CE2 PHE A 435    11174  12046   9752  -2315    634  -1193       C  
ATOM   1313  CZ  PHE A 435       5.211  13.250  34.588  1.00 84.96           C  
ANISOU 1313  CZ  PHE A 435    10858  11698   9724  -2213    681  -1368       C  
ATOM   1314  N   PHE A 436       8.386   8.896  29.918  1.00 63.81           N  
ANISOU 1314  N   PHE A 436     8551   8627   7068  -1494    121   -230       N  
ATOM   1315  CA  PHE A 436       9.342   8.448  28.907  1.00 66.62           C  
ANISOU 1315  CA  PHE A 436     8944   8902   7466  -1352     28    -62       C  
ATOM   1316  C   PHE A 436       9.370   9.454  27.756  1.00 74.63           C  
ANISOU 1316  C   PHE A 436     9933   9799   8625  -1208     20   -119       C  
ATOM   1317  O   PHE A 436       8.442  10.244  27.548  1.00 66.54           O  
ANISOU 1317  O   PHE A 436     8861   8722   7701  -1187     66   -268       O  
ATOM   1318  CB  PHE A 436       9.028   7.030  28.379  1.00 53.09           C  
ANISOU 1318  CB  PHE A 436     7265   7147   5760  -1294    -19     51       C  
ATOM   1319  CG  PHE A 436       8.026   6.991  27.241  1.00 57.04           C  
ANISOU 1319  CG  PHE A 436     7745   7533   6393  -1165     -4    -14       C  
ATOM   1320  CD1 PHE A 436       6.652   7.066  27.493  1.00 64.39           C  
ANISOU 1320  CD1 PHE A 436     8641   8466   7358  -1208     66   -158       C  
ATOM   1321  CD2 PHE A 436       8.443   6.845  25.924  1.00 51.51           C  
ANISOU 1321  CD2 PHE A 436     7059   6731   5782  -1013    -59     62       C  
ATOM   1322  CE1 PHE A 436       5.722   7.030  26.453  1.00 52.37           C  
ANISOU 1322  CE1 PHE A 436     7097   6837   5966  -1091     66   -214       C  
ATOM   1323  CE2 PHE A 436       7.500   6.804  24.875  1.00 51.03           C  
ANISOU 1323  CE2 PHE A 436     6985   6572   5833   -910    -56      9       C  
ATOM   1324  CZ  PHE A 436       6.141   6.898  25.152  1.00 51.45           C  
ANISOU 1324  CZ  PHE A 436     7003   6620   5926   -945      0   -123       C  
ATOM   1325  N   SER A 437      10.468   9.417  27.016  1.00 60.68           N  
ANISOU 1325  N   SER A 437     8193   7990   6874  -1119    -46      2       N  
ATOM   1326  CA  SER A 437      10.635  10.238  25.830  1.00 62.09           C  
ANISOU 1326  CA  SER A 437     8365   8062   7166   -999    -69    -16       C  
ATOM   1327  C   SER A 437      11.494   9.462  24.854  1.00 60.85           C  
ANISOU 1327  C   SER A 437     8242   7863   7013   -905   -133    128       C  
ATOM   1328  O   SER A 437      12.409   8.741  25.264  1.00 69.02           O  
ANISOU 1328  O   SER A 437     9293   8956   7977   -935   -166    234       O  
ATOM   1329  CB  SER A 437      11.306  11.578  26.155  1.00 75.31           C  
ANISOU 1329  CB  SER A 437    10019   9751   8845  -1034    -57    -74       C  
ATOM   1330  OG  SER A 437      12.685  11.407  26.472  1.00 77.56           O  
ANISOU 1330  OG  SER A 437    10327  10100   9042  -1063    -91     37       O  
ATOM   1331  N   ILE A 438      11.201   9.601  23.568  1.00 50.24           N  
ANISOU 1331  N   ILE A 438     6907   6421   5761   -800   -155    128       N  
ATOM   1332  CA  ILE A 438      12.124   9.142  22.537  1.00 65.31           C  
ANISOU 1332  CA  ILE A 438     8841   8296   7679   -724   -201    233       C  
ATOM   1333  C   ILE A 438      12.298  10.282  21.549  1.00 69.78           C  
ANISOU 1333  C   ILE A 438     9416   8790   8307   -678   -218    204       C  
ATOM   1334  O   ILE A 438      11.318  10.709  20.922  1.00 74.04           O  
ANISOU 1334  O   ILE A 438     9956   9251   8925   -640   -226    146       O  
ATOM   1335  CB  ILE A 438      11.628   7.883  21.815  1.00 57.54           C  
ANISOU 1335  CB  ILE A 438     7868   7273   6723   -662   -216    281       C  
ATOM   1336  CG1 ILE A 438      11.551   6.698  22.777  1.00 49.64           C  
ANISOU 1336  CG1 ILE A 438     6865   6334   5664   -716   -217    332       C  
ATOM   1337  CG2 ILE A 438      12.527   7.596  20.642  1.00 59.96           C  
ANISOU 1337  CG2 ILE A 438     8188   7544   7051   -594   -248    351       C  
ATOM   1338  CD1 ILE A 438      10.304   5.824  22.572  1.00 49.56           C  
ANISOU 1338  CD1 ILE A 438     6857   6290   5684   -694   -203    309       C  
ATOM   1339  N   ASP A 439      13.530  10.785  21.415  1.00 58.21           N  
ANISOU 1339  N   ASP A 439     7958   7348   6812   -688   -233    248       N  
ATOM   1340  CA  ASP A 439      13.708  11.905  20.494  1.00 49.45           C  
ANISOU 1340  CA  ASP A 439     6866   6170   5751   -664   -256    230       C  
ATOM   1341  C   ASP A 439      15.169  12.086  20.101  1.00 59.37           C  
ANISOU 1341  C   ASP A 439     8135   7459   6963   -671   -268    295       C  
ATOM   1342  O   ASP A 439      16.087  11.567  20.744  1.00 59.95           O  
ANISOU 1342  O   ASP A 439     8190   7606   6981   -697   -261    338       O  
ATOM   1343  CB  ASP A 439      13.153  13.206  21.084  1.00 62.91           C  
ANISOU 1343  CB  ASP A 439     8549   7847   7506   -703   -245    129       C  
ATOM   1344  CG  ASP A 439      12.356  14.012  20.067  1.00 67.89           C  
ANISOU 1344  CG  ASP A 439     9193   8357   8245   -660   -291     92       C  
ATOM   1345  OD1 ASP A 439      12.625  13.875  18.849  1.00 68.13           O  
ANISOU 1345  OD1 ASP A 439     9265   8342   8277   -623   -333    162       O  
ATOM   1346  OD2 ASP A 439      11.480  14.801  20.486  1.00 63.72           O  
ANISOU 1346  OD2 ASP A 439     8628   7778   7804   -672   -289    -11       O  
ATOM   1347  N   ARG A 440      15.361  12.854  19.025  1.00 64.98           N  
ANISOU 1347  N   ARG A 440     8876   8110   7703   -658   -294    301       N  
ATOM   1348  CA  ARG A 440      16.681  13.111  18.470  1.00 49.38           C  
ANISOU 1348  CA  ARG A 440     6914   6163   5687   -676   -299    348       C  
ATOM   1349  C   ARG A 440      17.494  14.035  19.371  1.00 49.70           C  
ANISOU 1349  C   ARG A 440     6936   6249   5699   -731   -287    329       C  
ATOM   1350  O   ARG A 440      16.962  14.921  20.035  1.00 58.08           O  
ANISOU 1350  O   ARG A 440     7988   7290   6790   -758   -285    268       O  
ATOM   1351  CB  ARG A 440      16.544  13.724  17.084  1.00 49.46           C  
ANISOU 1351  CB  ARG A 440     6972   6100   5719   -675   -334    363       C  
ATOM   1352  CG  ARG A 440      17.825  13.794  16.300  1.00 52.36           C  
ANISOU 1352  CG  ARG A 440     7356   6505   6032   -708   -326    403       C  
ATOM   1353  CD  ARG A 440      17.565  14.269  14.865  1.00 51.05           C  
ANISOU 1353  CD  ARG A 440     7253   6277   5867   -732   -366    426       C  
ATOM   1354  NE  ARG A 440      16.442  13.569  14.264  1.00 49.60           N  
ANISOU 1354  NE  ARG A 440     7085   6045   5715   -689   -387    429       N  
ATOM   1355  CZ  ARG A 440      16.273  13.395  12.958  1.00 66.51           C  
ANISOU 1355  CZ  ARG A 440     9275   8163   7835   -710   -411    457       C  
ATOM   1356  NH1 ARG A 440      17.154  13.884  12.094  1.00 50.85           N  
ANISOU 1356  NH1 ARG A 440     7330   6203   5788   -785   -414    484       N  
ATOM   1357  NH2 ARG A 440      15.200  12.744  12.518  1.00 74.26           N  
ANISOU 1357  NH2 ARG A 440    10265   9102   8849   -669   -431    456       N  
ATOM   1358  N   VAL A 441      18.796  13.791  19.415  1.00 49.74           N  
ANISOU 1358  N   VAL A 441     6927   6318   5656   -750   -278    369       N  
ATOM   1359  CA  VAL A 441      19.758  14.655  20.064  1.00 50.06           C  
ANISOU 1359  CA  VAL A 441     6952   6404   5663   -804   -270    359       C  
ATOM   1360  C   VAL A 441      20.970  14.717  19.159  1.00 50.12           C  
ANISOU 1360  C   VAL A 441     6966   6430   5649   -814   -268    393       C  
ATOM   1361  O   VAL A 441      21.086  13.969  18.182  1.00 51.27           O  
ANISOU 1361  O   VAL A 441     7117   6564   5798   -786   -266    416       O  
ATOM   1362  CB  VAL A 441      20.184  14.176  21.455  1.00 50.25           C  
ANISOU 1362  CB  VAL A 441     6934   6514   5645   -836   -260    367       C  
ATOM   1363  CG1 VAL A 441      18.981  13.994  22.351  1.00 64.18           C  
ANISOU 1363  CG1 VAL A 441     8693   8281   7413   -850   -249    324       C  
ATOM   1364  CG2 VAL A 441      20.997  12.920  21.329  1.00 55.32           C  
ANISOU 1364  CG2 VAL A 441     7546   7196   6276   -810   -274    430       C  
ATOM   1365  N   PHE A 442      21.877  15.633  19.508  1.00 62.91           N  
ANISOU 1365  N   PHE A 442     8578   8081   7243   -865   -263    383       N  
ATOM   1366  CA  PHE A 442      22.955  16.070  18.638  1.00 50.64           C  
ANISOU 1366  CA  PHE A 442     7037   6540   5666   -899   -255    396       C  
ATOM   1367  C   PHE A 442      24.254  16.043  19.413  1.00 50.91           C  
ANISOU 1367  C   PHE A 442     7017   6656   5670   -929   -241    398       C  
ATOM   1368  O   PHE A 442      24.283  16.364  20.609  1.00 55.60           O  
ANISOU 1368  O   PHE A 442     7590   7285   6251   -951   -245    385       O  
ATOM   1369  CB  PHE A 442      22.709  17.491  18.099  1.00 52.62           C  
ANISOU 1369  CB  PHE A 442     7342   6725   5926   -944   -276    382       C  
ATOM   1370  CG  PHE A 442      21.366  17.670  17.457  1.00 50.83           C  
ANISOU 1370  CG  PHE A 442     7162   6401   5748   -917   -314    382       C  
ATOM   1371  CD1 PHE A 442      20.245  17.929  18.230  1.00 50.79           C  
ANISOU 1371  CD1 PHE A 442     7145   6350   5804   -891   -328    339       C  
ATOM   1372  CD2 PHE A 442      21.223  17.556  16.083  1.00 50.91           C  
ANISOU 1372  CD2 PHE A 442     7224   6371   5747   -929   -336    417       C  
ATOM   1373  CE1 PHE A 442      19.000  18.059  17.641  1.00 50.81           C  
ANISOU 1373  CE1 PHE A 442     7176   6256   5872   -860   -371    332       C  
ATOM   1374  CE2 PHE A 442      19.988  17.697  15.486  1.00 50.92           C  
ANISOU 1374  CE2 PHE A 442     7268   6281   5800   -907   -387    425       C  
ATOM   1375  CZ  PHE A 442      18.875  17.944  16.263  1.00 50.86           C  
ANISOU 1375  CZ  PHE A 442     7238   6215   5870   -865   -408    383       C  
ATOM   1376  N   ARG A 443      25.317  15.632  18.724  1.00 56.05           N  
ANISOU 1376  N   ARG A 443     7641   7342   6312   -937   -224    405       N  
ATOM   1377  CA  ARG A 443      26.680  15.667  19.233  1.00 58.87           C  
ANISOU 1377  CA  ARG A 443     7941   7769   6659   -967   -215    400       C  
ATOM   1378  C   ARG A 443      27.586  16.160  18.120  1.00 64.89           C  
ANISOU 1378  C   ARG A 443     8710   8543   7400  -1018   -183    376       C  
ATOM   1379  O   ARG A 443      27.415  15.781  16.954  1.00 54.69           O  
ANISOU 1379  O   ARG A 443     7440   7231   6108  -1018   -163    368       O  
ATOM   1380  CB  ARG A 443      27.164  14.298  19.697  1.00 51.60           C  
ANISOU 1380  CB  ARG A 443     6942   6884   5778   -923   -233    420       C  
ATOM   1381  CG  ARG A 443      26.288  13.612  20.700  1.00 51.39           C  
ANISOU 1381  CG  ARG A 443     6915   6852   5760   -891   -270    455       C  
ATOM   1382  CD  ARG A 443      26.622  14.038  22.107  1.00 66.82           C  
ANISOU 1382  CD  ARG A 443     8851   8862   7677   -939   -296    470       C  
ATOM   1383  NE  ARG A 443      25.548  13.727  23.051  1.00 75.51           N  
ANISOU 1383  NE  ARG A 443     9974   9964   8754   -945   -315    487       N  
ATOM   1384  CZ  ARG A 443      25.657  12.850  24.045  1.00 83.81           C  
ANISOU 1384  CZ  ARG A 443    10993  11055   9796   -959   -363    539       C  
ATOM   1385  NH1 ARG A 443      26.794  12.187  24.230  1.00 79.78           N  
ANISOU 1385  NH1 ARG A 443    10421  10570   9321   -954   -412    582       N  
ATOM   1386  NH2 ARG A 443      24.631  12.639  24.860  1.00 90.49           N  
ANISOU 1386  NH2 ARG A 443    11867  11912  10603   -988   -369    545       N  
ATOM   1387  N   ASN A 444      28.559  16.995  18.484  1.00 69.48           N  
ANISOU 1387  N   ASN A 444     9275   9166   7957  -1073   -173    360       N  
ATOM   1388  CA  ASN A 444      29.535  17.480  17.515  1.00 69.43           C  
ANISOU 1388  CA  ASN A 444     9272   9186   7922  -1141   -135    331       C  
ATOM   1389  C   ASN A 444      30.681  16.478  17.344  1.00 73.42           C  
ANISOU 1389  C   ASN A 444     9679   9752   8467  -1128   -107    294       C  
ATOM   1390  O   ASN A 444      31.851  16.766  17.574  1.00 57.95           O  
ANISOU 1390  O   ASN A 444     7664   7845   6509  -1168    -90    263       O  
ATOM   1391  CB  ASN A 444      30.044  18.856  17.920  1.00 74.90           C  
ANISOU 1391  CB  ASN A 444     9990   9890   8578  -1210   -135    324       C  
ATOM   1392  CG  ASN A 444      30.703  19.583  16.761  1.00 67.62           C  
ANISOU 1392  CG  ASN A 444     9108   8975   7608  -1302   -102    306       C  
ATOM   1393  OD1 ASN A 444      30.561  19.173  15.591  1.00 53.61           O  
ANISOU 1393  OD1 ASN A 444     7361   7194   5814  -1326    -81    301       O  
ATOM   1394  ND2 ASN A 444      31.450  20.650  17.074  1.00 65.80           N  
ANISOU 1394  ND2 ASN A 444     8883   8768   7351  -1370    -95    293       N  
ATOM   1395  N   GLU A 445      30.314  15.263  16.949  1.00 95.61           N  
ANISOU 1395  N   GLU A 445    12457  12546  11326  -1070   -106    290       N  
ATOM   1396  CA  GLU A 445      31.307  14.292  16.524  1.00105.29           C  
ANISOU 1396  CA  GLU A 445    13579  13809  12618  -1059    -76    233       C  
ATOM   1397  C   GLU A 445      31.826  14.672  15.134  1.00117.08           C  
ANISOU 1397  C   GLU A 445    15090  15332  14063  -1147     -3    167       C  
ATOM   1398  O   GLU A 445      31.261  15.528  14.440  1.00118.38           O  
ANISOU 1398  O   GLU A 445    15360  15478  14143  -1211      7    188       O  
ATOM   1399  CB  GLU A 445      30.709  12.883  16.537  1.00 93.64           C  
ANISOU 1399  CB  GLU A 445    12061  12298  11222   -972   -101    244       C  
ATOM   1400  N   ASN A 446      32.827  13.980  14.672  1.00128.05           N  
ANISOU 1400  N   ASN A 446    16372  16768  15514  -1163     43     81       N  
ATOM   1401  CA  ASN A 446      33.329  14.291  13.373  1.00128.23           C  
ANISOU 1401  CA  ASN A 446    16401  16840  15479  -1273    127     -1       C  
ATOM   1402  C   ASN A 446      32.522  13.823  12.200  1.00125.41           C  
ANISOU 1402  C   ASN A 446    16087  16467  15097  -1288    161    -22       C  
ATOM   1403  O   ASN A 446      31.506  13.204  12.294  1.00124.90           O  
ANISOU 1403  O   ASN A 446    15994  16359  15104  -1195    134     -9       O  
ATOM   1404  CB  ASN A 446      34.725  13.752  13.259  1.00124.60           C  
ANISOU 1404  CB  ASN A 446    15794  16441  15107  -1294    177   -116       C  
ATOM   1405  CG  ASN A 446      35.747  14.732  13.737  1.00116.89           C  
ANISOU 1405  CG  ASN A 446    14808  15511  14096  -1357    181   -122       C  
ATOM   1406  OD1 ASN A 446      36.213  14.672  14.868  1.00110.11           O  
ANISOU 1406  OD1 ASN A 446    13875  14650  13312  -1297    127   -102       O  
ATOM   1407  ND2 ASN A 446      36.095  15.659  12.876  1.00115.51           N  
ANISOU 1407  ND2 ASN A 446    14711  15377  13801  -1488    239   -144       N  
ATOM   1408  N   LEU A 447      33.063  14.123  11.049  1.00129.28           N  
ANISOU 1408  N   LEU A 447    16650  16995  15476  -1419    217    -52       N  
ATOM   1409  CA  LEU A 447      32.499  13.768   9.782  1.00128.42           C  
ANISOU 1409  CA  LEU A 447    16578  16896  15322  -1472    261    -90       C  
ATOM   1410  C   LEU A 447      33.129  12.498   9.271  1.00140.17           C  
ANISOU 1410  C   LEU A 447    17918  18439  16899  -1479    347   -238       C  
ATOM   1411  O   LEU A 447      32.928  12.122   8.149  1.00148.02           O  
ANISOU 1411  O   LEU A 447    18916  19498  17826  -1603    431   -330       O  
ATOM   1412  CB  LEU A 447      32.800  14.863   8.788  1.00121.19           C  
ANISOU 1412  CB  LEU A 447    15792  16010  14246  -1640    281    -66       C  
ATOM   1413  N   ASP A 448      33.937  11.843  10.071  1.00142.52           N  
ANISOU 1413  N   ASP A 448    18082  18712  17357  -1355    321   -269       N  
ATOM   1414  CA  ASP A 448      34.562  10.648   9.625  1.00135.99           C  
ANISOU 1414  CA  ASP A 448    17093  17910  16667  -1337    383   -417       C  
ATOM   1415  C   ASP A 448      33.953   9.432  10.252  1.00131.90           C  
ANISOU 1415  C   ASP A 448    16511  17310  16296  -1184    316   -384       C  
ATOM   1416  O   ASP A 448      34.591   8.469  10.557  1.00129.29           O  
ANISOU 1416  O   ASP A 448    16021  16961  16140  -1119    315   -471       O  
ATOM   1417  CB  ASP A 448      36.051  10.749   9.738  1.00136.57           C  
ANISOU 1417  CB  ASP A 448    17033  18031  16827  -1360    413   -512       C  
ATOM   1418  CG  ASP A 448      36.621  11.652   8.689  1.00141.16           C  
ANISOU 1418  CG  ASP A 448    17628  18714  17293  -1540    526   -621       C  
ATOM   1419  OD1 ASP A 448      36.264  12.823   8.661  1.00141.53           O  
ANISOU 1419  OD1 ASP A 448    17810  18785  17181  -1632    518   -539       O  
ATOM   1420  OD2 ASP A 448      37.423  11.201   7.875  1.00144.13           O  
ANISOU 1420  OD2 ASP A 448    17877  19146  17742  -1599    623   -796       O  
ATOM   1421  N   SER A 449      32.712   9.575  10.606  1.00129.97           N  
ANISOU 1421  N   SER A 449    16383  17007  15991  -1128    252   -258       N  
ATOM   1422  CA  SER A 449      31.938   8.491  11.105  1.00136.35           C  
ANISOU 1422  CA  SER A 449    17158  17742  16905  -1009    200   -225       C  
ATOM   1423  C   SER A 449      32.468   7.753  12.286  1.00133.30           C  
ANISOU 1423  C   SER A 449    16646  17309  16692   -899    123   -209       C  
ATOM   1424  O   SER A 449      32.220   6.581  12.414  1.00135.92           O  
ANISOU 1424  O   SER A 449    16928  17577  17138   -806     74   -190       O  
ATOM   1425  CB  SER A 449      31.575   7.528   9.982  1.00135.66           C  
ANISOU 1425  CB  SER A 449    17025  17670  16849  -1041    281   -343       C  
ATOM   1426  OG  SER A 449      30.728   8.137   9.032  1.00128.66           O  
ANISOU 1426  OG  SER A 449    16281  16778  15828  -1082    286   -283       O  
ATOM   1427  N   THR A 450      33.144   8.447  13.199  1.00131.15           N  
ANISOU 1427  N   THR A 450    16321  17069  16442   -918    106   -216       N  
ATOM   1428  CA  THR A 450      33.620   7.803  14.421  1.00133.65           C  
ANISOU 1428  CA  THR A 450    16590  17349  16843   -842     -3   -130       C  
ATOM   1429  C   THR A 450      32.350   7.353  15.140  1.00132.60           C  
ANISOU 1429  C   THR A 450    16516  17146  16721   -757    -91     -7       C  
ATOM   1430  O   THR A 450      32.223   6.206  15.568  1.00129.72           O  
ANISOU 1430  O   THR A 450    16068  16721  16498   -681   -139    -10       O  
ATOM   1431  CB  THR A 450      34.405   8.777  15.314  1.00138.88           C  
ANISOU 1431  CB  THR A 450    17329  18058  17383   -900    -15    -68       C  
ATOM   1432  N   HIS A 451      31.417   8.293  15.257  1.00133.48           N  
ANISOU 1432  N   HIS A 451    16764  17263  16689   -775   -112     94       N  
ATOM   1433  CA  HIS A 451      30.120   8.078  15.815  1.00130.99           C  
ANISOU 1433  CA  HIS A 451    16536  16899  16335   -726   -155    184       C  
ATOM   1434  C   HIS A 451      29.171   8.848  14.942  1.00112.77           C  
ANISOU 1434  C   HIS A 451    14356  14603  13889   -780    -95    183       C  
ATOM   1435  O   HIS A 451      29.418   9.156  13.810  1.00105.55           O  
ANISOU 1435  O   HIS A 451    13449  13724  12932   -848    -21    107       O  
ATOM   1436  CB  HIS A 451      30.004   8.574  17.257  1.00139.76           C  
ANISOU 1436  CB  HIS A 451    17679  18002  17422   -705   -245    294       C  
ATOM   1437  CG  HIS A 451      29.866   7.491  18.302  1.00140.57           C  
ANISOU 1437  CG  HIS A 451    17704  18058  17649   -641   -339    348       C  
ATOM   1438  ND1 HIS A 451      30.366   7.626  19.580  1.00138.09           N  
ANISOU 1438  ND1 HIS A 451    17373  17753  17340   -648   -432    431       N  
ATOM   1439  CD2 HIS A 451      29.279   6.275  18.264  1.00140.00           C  
ANISOU 1439  CD2 HIS A 451    17570  17925  17697   -579   -366    338       C  
ATOM   1440  CE1 HIS A 451      30.102   6.543  20.278  1.00140.10           C  
ANISOU 1440  CE1 HIS A 451    17566  17953  17713   -598   -521    481       C  
ATOM   1441  NE2 HIS A 451      29.450   5.703  19.500  1.00140.48           N  
ANISOU 1441  NE2 HIS A 451    17582  17952  17841   -550   -483    425       N  
ATOM   1442  N   LEU A 452      28.062   9.194  15.514  1.00105.40           N  
ANISOU 1442  N   LEU A 452    13521  13641  12886   -764   -134    265       N  
ATOM   1443  CA  LEU A 452      27.033   9.867  14.747  1.00 91.66           C  
ANISOU 1443  CA  LEU A 452    11893  11883  11050   -797   -107    277       C  
ATOM   1444  C   LEU A 452      26.925  11.314  15.203  1.00 79.62           C  
ANISOU 1444  C   LEU A 452    10446  10367   9438   -849   -122    315       C  
ATOM   1445  O   LEU A 452      27.124  11.613  16.384  1.00 83.72           O  
ANISOU 1445  O   LEU A 452    10951  10898   9962   -837   -160    351       O  
ATOM   1446  CB  LEU A 452      25.688   9.178  14.935  1.00 81.27           C  
ANISOU 1446  CB  LEU A 452    10615  10511   9752   -732   -141    322       C  
ATOM   1447  CG  LEU A 452      25.657   7.664  14.842  1.00 73.56           C  
ANISOU 1447  CG  LEU A 452     9558   9508   8882   -666   -149    304       C  
ATOM   1448  CD1 LEU A 452      26.110   7.020  16.134  1.00 83.99           C  
ANISOU 1448  CD1 LEU A 452    10807  10821  10284   -620   -216    351       C  
ATOM   1449  CD2 LEU A 452      24.243   7.253  14.552  1.00 78.14           C  
ANISOU 1449  CD2 LEU A 452    10201  10040   9447   -630   -157    331       C  
ATOM   1450  N   ALA A 453      26.593  12.212  14.264  1.00 69.71           N  
ANISOU 1450  N   ALA A 453     9276   9105   8105   -915    -99    309       N  
ATOM   1451  CA  ALA A 453      26.326  13.597  14.654  1.00 69.70           C  
ANISOU 1451  CA  ALA A 453     9349   9087   8046   -958   -125    346       C  
ATOM   1452  C   ALA A 453      24.982  13.717  15.365  1.00 81.16           C  
ANISOU 1452  C   ALA A 453    10847  10479   9512   -904   -174    389       C  
ATOM   1453  O   ALA A 453      24.840  14.499  16.317  1.00 50.99           O  
ANISOU 1453  O   ALA A 453     7038   6651   5684   -910   -198    404       O  
ATOM   1454  CB  ALA A 453      26.357  14.511  13.432  1.00 76.92           C  
ANISOU 1454  CB  ALA A 453    10343   9997   8886  -1054   -109    340       C  
ATOM   1455  N   GLU A 454      23.983  12.952  14.902  1.00 77.62           N  
ANISOU 1455  N   GLU A 454    10417   9990   9086   -858   -182    397       N  
ATOM   1456  CA  GLU A 454      22.635  12.916  15.449  1.00 68.42           C  
ANISOU 1456  CA  GLU A 454     9284   8768   7943   -808   -219    422       C  
ATOM   1457  C   GLU A 454      22.315  11.479  15.824  1.00 73.77           C  
ANISOU 1457  C   GLU A 454     9910   9449   8670   -739   -218    427       C  
ATOM   1458  O   GLU A 454      22.848  10.547  15.224  1.00 86.54           O  
ANISOU 1458  O   GLU A 454    11482  11086  10314   -724   -194    408       O  
ATOM   1459  CB  GLU A 454      21.583  13.439  14.435  1.00 62.68           C  
ANISOU 1459  CB  GLU A 454     8639   7973   7204   -826   -244    432       C  
ATOM   1460  CG  GLU A 454      21.989  14.719  13.703  1.00 79.68           C  
ANISOU 1460  CG  GLU A 454    10853  10114   9310   -913   -259    441       C  
ATOM   1461  CD  GLU A 454      21.281  14.951  12.358  1.00 88.66           C  
ANISOU 1461  CD  GLU A 454    12068  11198  10421   -956   -293    466       C  
ATOM   1462  OE1 GLU A 454      20.178  14.388  12.150  1.00 76.77           O  
ANISOU 1462  OE1 GLU A 454    10575   9644   8949   -905   -317    473       O  
ATOM   1463  OE2 GLU A 454      21.839  15.720  11.520  1.00 86.80           O  
ANISOU 1463  OE2 GLU A 454    11884  10971  10125  -1053   -301    482       O  
ATOM   1464  N   PHE A 455      21.453  11.301  16.824  1.00 72.62           N  
ANISOU 1464  N   PHE A 455     9766   9285   8541   -705   -243    445       N  
ATOM   1465  CA  PHE A 455      20.884   9.980  17.105  1.00 65.98           C  
ANISOU 1465  CA  PHE A 455     8895   8433   7741   -648   -253    460       C  
ATOM   1466  C   PHE A 455      19.725  10.148  18.064  1.00 65.83           C  
ANISOU 1466  C   PHE A 455     8900   8394   7718   -642   -271    465       C  
ATOM   1467  O   PHE A 455      19.636  11.141  18.778  1.00 60.48           O  
ANISOU 1467  O   PHE A 455     8236   7727   7015   -679   -273    450       O  
ATOM   1468  CB  PHE A 455      21.894   8.990  17.714  1.00 63.68           C  
ANISOU 1468  CB  PHE A 455     8525   8181   7489   -633   -265    481       C  
ATOM   1469  CG  PHE A 455      22.331   9.342  19.120  1.00 50.17           C  
ANISOU 1469  CG  PHE A 455     6796   6514   5754   -665   -295    510       C  
ATOM   1470  CD1 PHE A 455      21.612   8.912  20.221  1.00 50.16           C  
ANISOU 1470  CD1 PHE A 455     6799   6518   5741   -669   -325    544       C  
ATOM   1471  CD2 PHE A 455      23.472  10.109  19.330  1.00 58.01           C  
ANISOU 1471  CD2 PHE A 455     7766   7550   6724   -708   -291    501       C  
ATOM   1472  CE1 PHE A 455      22.010   9.244  21.522  1.00 50.51           C  
ANISOU 1472  CE1 PHE A 455     6833   6618   5743   -724   -352    570       C  
ATOM   1473  CE2 PHE A 455      23.884  10.439  20.614  1.00 56.37           C  
ANISOU 1473  CE2 PHE A 455     7543   7390   6486   -748   -320    526       C  
ATOM   1474  CZ  PHE A 455      23.147   9.997  21.716  1.00 56.10           C  
ANISOU 1474  CZ  PHE A 455     7518   7366   6431   -761   -352    562       C  
ATOM   1475  N   HIS A 456      18.880   9.132  18.134  1.00 62.24           N  
ANISOU 1475  N   HIS A 456     8440   7917   7293   -601   -277    476       N  
ATOM   1476  CA  HIS A 456      17.713   9.202  18.992  1.00 53.35           C  
ANISOU 1476  CA  HIS A 456     7330   6779   6161   -606   -283    465       C  
ATOM   1477  C   HIS A 456      18.008   8.521  20.323  1.00 60.00           C  
ANISOU 1477  C   HIS A 456     8139   7675   6983   -633   -301    502       C  
ATOM   1478  O   HIS A 456      18.677   7.480  20.374  1.00 57.62           O  
ANISOU 1478  O   HIS A 456     7800   7385   6707   -614   -326    550       O  
ATOM   1479  CB  HIS A 456      16.508   8.589  18.286  1.00 48.80           C  
ANISOU 1479  CB  HIS A 456     6775   6145   5620   -559   -281    452       C  
ATOM   1480  CG  HIS A 456      16.249   9.197  16.947  1.00 48.68           C  
ANISOU 1480  CG  HIS A 456     6800   6080   5617   -549   -282    432       C  
ATOM   1481  ND1 HIS A 456      17.181   9.179  15.933  1.00 57.91           N  
ANISOU 1481  ND1 HIS A 456     7971   7260   6772   -558   -273    442       N  
ATOM   1482  CD2 HIS A 456      15.183   9.881  16.462  1.00 65.56           C  
ANISOU 1482  CD2 HIS A 456     8976   8155   7779   -544   -300    403       C  
ATOM   1483  CE1 HIS A 456      16.701   9.812  14.874  1.00 62.04           C  
ANISOU 1483  CE1 HIS A 456     8545   7738   7290   -572   -287    432       C  
ATOM   1484  NE2 HIS A 456      15.488  10.248  15.168  1.00 72.62           N  
ANISOU 1484  NE2 HIS A 456     9907   9024   8662   -557   -313    415       N  
ATOM   1485  N   GLN A 457      17.548   9.152  21.403  1.00 57.38           N  
ANISOU 1485  N   GLN A 457     7816   7375   6609   -689   -293    477       N  
ATOM   1486  CA  GLN A 457      17.732   8.675  22.765  1.00 50.03           C  
ANISOU 1486  CA  GLN A 457     6869   6511   5631   -750   -314    514       C  
ATOM   1487  C   GLN A 457      16.371   8.322  23.353  1.00 62.09           C  
ANISOU 1487  C   GLN A 457     8412   8039   7141   -778   -295    483       C  
ATOM   1488  O   GLN A 457      15.368   9.037  23.116  1.00 65.27           O  
ANISOU 1488  O   GLN A 457     8828   8406   7565   -772   -258    402       O  
ATOM   1489  CB  GLN A 457      18.433   9.746  23.626  1.00 52.77           C  
ANISOU 1489  CB  GLN A 457     7209   6919   5921   -825   -308    494       C  
ATOM   1490  CG  GLN A 457      18.546   9.440  25.125  1.00 63.90           C  
ANISOU 1490  CG  GLN A 457     8611   8413   7255   -922   -329    526       C  
ATOM   1491  CD  GLN A 457      19.111  10.615  25.943  1.00 75.13           C  
ANISOU 1491  CD  GLN A 457    10028   9901   8618  -1004   -312    485       C  
ATOM   1492  OE1 GLN A 457      19.850  11.446  25.417  1.00 88.38           O  
ANISOU 1492  OE1 GLN A 457    11699  11564  10318   -980   -303    466       O  
ATOM   1493  NE2 GLN A 457      18.802  10.651  27.237  1.00 66.24           N  
ANISOU 1493  NE2 GLN A 457     8905   8855   7408  -1115   -306    473       N  
ATOM   1494  N   VAL A 458      16.351   7.209  24.099  1.00 55.58           N  
ANISOU 1494  N   VAL A 458     7581   7247   6289   -813   -329    549       N  
ATOM   1495  CA  VAL A 458      15.197   6.715  24.851  1.00 60.70           C  
ANISOU 1495  CA  VAL A 458     8245   7918   6900   -870   -314    532       C  
ATOM   1496  C   VAL A 458      15.454   6.971  26.328  1.00 68.72           C  
ANISOU 1496  C   VAL A 458     9264   9033   7812  -1004   -320    542       C  
ATOM   1497  O   VAL A 458      16.455   6.494  26.880  1.00 69.04           O  
ANISOU 1497  O   VAL A 458     9298   9113   7821  -1044   -386    638       O  
ATOM   1498  CB  VAL A 458      14.970   5.214  24.631  1.00 59.44           C  
ANISOU 1498  CB  VAL A 458     8086   7724   6774   -835   -357    610       C  
ATOM   1499  CG1 VAL A 458      13.643   4.831  25.203  1.00 68.31           C  
ANISOU 1499  CG1 VAL A 458     9230   8864   7861   -892   -326    574       C  
ATOM   1500  CG2 VAL A 458      15.097   4.824  23.162  1.00 57.30           C  
ANISOU 1500  CG2 VAL A 458     7803   7368   6600   -713   -358    611       C  
ATOM   1501  N   GLU A 459      14.543   7.688  26.980  1.00 75.68           N  
ANISOU 1501  N   GLU A 459    10150   9957   8648  -1082   -257    439       N  
ATOM   1502  CA  GLU A 459      14.670   7.954  28.402  1.00 68.22           C  
ANISOU 1502  CA  GLU A 459     9209   9123   7587  -1235   -248    428       C  
ATOM   1503  C   GLU A 459      13.377   7.580  29.103  1.00 73.86           C  
ANISOU 1503  C   GLU A 459     9933   9881   8247  -1331   -199    364       C  
ATOM   1504  O   GLU A 459      12.279   7.773  28.569  1.00 66.69           O  
ANISOU 1504  O   GLU A 459     9013   8919   7407  -1279   -143    263       O  
ATOM   1505  CB  GLU A 459      15.008   9.422  28.687  1.00 70.46           C  
ANISOU 1505  CB  GLU A 459     9473   9440   7858  -1272   -200    329       C  
ATOM   1506  CG  GLU A 459      15.539   9.686  30.104  1.00 85.26           C  
ANISOU 1506  CG  GLU A 459    11351  11442   9602  -1436   -204    337       C  
ATOM   1507  CD  GLU A 459      16.292  11.011  30.219  1.00103.92           C  
ANISOU 1507  CD  GLU A 459    13691  13826  11967  -1448   -179    273       C  
ATOM   1508  OE1 GLU A 459      16.102  11.730  31.221  1.00107.35           O  
ANISOU 1508  OE1 GLU A 459    14114  14349  12327  -1578   -126    179       O  
ATOM   1509  OE2 GLU A 459      17.069  11.340  29.299  1.00116.16           O  
ANISOU 1509  OE2 GLU A 459    15235  15308  13593  -1338   -207    309       O  
ATOM   1510  N   GLY A 460      13.528   7.027  30.300  1.00 70.70           N  
ANISOU 1510  N   GLY A 460     9556   9582   7724  -1481   -227    425       N  
ATOM   1511  CA  GLY A 460      12.411   6.862  31.199  1.00 64.24           C  
ANISOU 1511  CA  GLY A 460     8747   8841   6818  -1624   -164    345       C  
ATOM   1512  C   GLY A 460      12.819   7.232  32.611  1.00 68.39           C  
ANISOU 1512  C   GLY A 460     9287   9511   7189  -1825   -158    339       C  
ATOM   1513  O   GLY A 460      14.002   7.226  32.973  1.00 70.88           O  
ANISOU 1513  O   GLY A 460     9615   9862   7455  -1857   -235    449       O  
ATOM   1514  N   LEU A 461      11.810   7.563  33.406  1.00 64.67           N  
ANISOU 1514  N   LEU A 461     8805   9126   6640  -1970    -61    197       N  
ATOM   1515  CA  LEU A 461      12.047   7.865  34.805  1.00 70.44           C  
ANISOU 1515  CA  LEU A 461     9551  10014   7199  -2197    -40    172       C  
ATOM   1516  C   LEU A 461      10.752   7.695  35.582  1.00 71.86           C  
ANISOU 1516  C   LEU A 461     9728  10288   7288  -2369     61     39       C  
ATOM   1517  O   LEU A 461       9.651   7.727  35.021  1.00 81.06           O  
ANISOU 1517  O   LEU A 461    10857  11389   8554  -2295    135    -85       O  
ATOM   1518  CB  LEU A 461      12.595   9.278  34.978  1.00 68.74           C  
ANISOU 1518  CB  LEU A 461     9292   9828   6998  -2202     13     56       C  
ATOM   1519  CG  LEU A 461      11.593  10.347  34.576  1.00 70.23           C  
ANISOU 1519  CG  LEU A 461     9411   9967   7307  -2145    137   -177       C  
ATOM   1520  CD1 LEU A 461      11.023  10.990  35.836  1.00 70.76           C  
ANISOU 1520  CD1 LEU A 461     9446  10180   7261  -2368    251   -362       C  
ATOM   1521  CD2 LEU A 461      12.241  11.381  33.645  1.00 72.25           C  
ANISOU 1521  CD2 LEU A 461     9632  10112   7706  -1974    124   -203       C  
ATOM   1522  N   ILE A 462      10.915   7.529  36.891  1.00 61.81           N  
ANISOU 1522  N   ILE A 462     8491   9173   5819  -2613     60     62       N  
ATOM   1523  CA  ILE A 462       9.825   7.379  37.844  1.00 69.25           C  
ANISOU 1523  CA  ILE A 462     9437  10245   6630  -2838    162    -68       C  
ATOM   1524  C   ILE A 462      10.073   8.349  38.999  1.00 73.53           C  
ANISOU 1524  C   ILE A 462     9959  10949   7031  -3053    240   -199       C  
ATOM   1525  O   ILE A 462      11.217   8.529  39.438  1.00 69.76           O  
ANISOU 1525  O   ILE A 462     9513  10523   6470  -3106    159    -82       O  
ATOM   1526  CB  ILE A 462       9.724   5.911  38.330  1.00 76.63           C  
ANISOU 1526  CB  ILE A 462    10458  11226   7432  -2968     66    125       C  
ATOM   1527  CG1 ILE A 462       9.492   4.985  37.134  1.00 73.79           C  
ANISOU 1527  CG1 ILE A 462    10107  10699   7233  -2745     -4    236       C  
ATOM   1528  CG2 ILE A 462       8.621   5.733  39.377  1.00 82.69           C  
ANISOU 1528  CG2 ILE A 462    11237  12148   8032  -3238    176     -7       C  
ATOM   1529  CD1 ILE A 462       9.494   3.538  37.472  1.00 72.56           C  
ANISOU 1529  CD1 ILE A 462    10029  10552   6988  -2839   -119    440       C  
ATOM   1530  N   ILE A 463       9.008   8.999  39.470  1.00 74.06           N  
ANISOU 1530  N   ILE A 463     9963  11093   7083  -3175    401   -457       N  
ATOM   1531  CA  ILE A 463       9.092   9.933  40.589  1.00 85.04           C  
ANISOU 1531  CA  ILE A 463    11320  12647   8344  -3399    502   -627       C  
ATOM   1532  C   ILE A 463       8.117   9.468  41.668  1.00 93.50           C  
ANISOU 1532  C   ILE A 463    12407  13891   9227  -3693    601   -737       C  
ATOM   1533  O   ILE A 463       6.945   9.179  41.369  1.00 85.74           O  
ANISOU 1533  O   ILE A 463    11386  12872   8317  -3671    684   -862       O  
ATOM   1534  CB  ILE A 463       8.800  11.381  40.144  1.00 65.38           C  
ANISOU 1534  CB  ILE A 463     8713  10085   6045  -3276    618   -883       C  
ATOM   1535  N   ASP A 464       8.612   9.375  42.918  1.00100.80           N  
ANISOU 1535  N   ASP A 464    13391  15008   9902  -3979    588   -686       N  
ATOM   1536  CA  ASP A 464       7.782   9.005  44.070  1.00102.15           C  
ANISOU 1536  CA  ASP A 464    13585  15377   9849  -4314    688   -795       C  
ATOM   1537  C   ASP A 464       8.520   9.290  45.381  1.00112.15           C  
ANISOU 1537  C   ASP A 464    14902  16855  10855  -4619    678   -767       C  
ATOM   1538  O   ASP A 464       9.466  10.088  45.400  1.00113.94           O  
ANISOU 1538  O   ASP A 464    15107  17073  11110  -4559    646   -758       O  
ATOM   1539  CB  ASP A 464       7.370   7.534  43.984  1.00103.01           C  
ANISOU 1539  CB  ASP A 464    13787  15468   9883  -4355    594   -594       C  
ATOM   1540  CG  ASP A 464       6.033   7.246  44.661  1.00116.56           C  
ANISOU 1540  CG  ASP A 464    15488  17322  11478  -4604    747   -788       C  
ATOM   1541  OD1 ASP A 464       5.498   8.152  45.346  1.00124.62           O  
ANISOU 1541  OD1 ASP A 464    16427  18478  12445  -4783    925  -1080       O  
ATOM   1542  OD2 ASP A 464       5.515   6.110  44.489  1.00107.73           O  
ANISOU 1542  OD2 ASP A 464    14432  16174  10327  -4620    692   -661       O  
ATOM   1543  N   ARG A 465       8.103   8.658  46.481  1.00101.16           N  
ANISOU 1543  N   ARG A 465    13579  15657   9198  -4960    703   -754       N  
ATOM   1544  CA  ARG A 465       8.748   8.842  47.778  1.00100.19           C  
ANISOU 1544  CA  ARG A 465    13519  15755   8796  -5290    685   -716       C  
ATOM   1545  C   ARG A 465       9.685   7.673  48.051  1.00100.90           C  
ANISOU 1545  C   ARG A 465    13756  15847   8733  -5362    438   -323       C  
ATOM   1546  O   ARG A 465       9.290   6.513  47.913  1.00111.19           O  
ANISOU 1546  O   ARG A 465    15133  17110  10003  -5382    351   -157       O  
ATOM   1547  CB  ARG A 465       7.727   8.955  48.920  1.00107.15           C  
ANISOU 1547  CB  ARG A 465    14385  16874   9453  -5674    872   -963       C  
ATOM   1548  CG  ARG A 465       6.659  10.047  48.758  1.00117.28           C  
ANISOU 1548  CG  ARG A 465    15502  18160  10900  -5637   1126  -1388       C  
ATOM   1549  CD  ARG A 465       5.368   9.701  49.521  1.00126.94           C  
ANISOU 1549  CD  ARG A 465    16708  19559  11963  -5948   1297  -1605       C  
ATOM   1550  NE  ARG A 465       4.147   9.977  48.754  1.00138.06           N  
ANISOU 1550  NE  ARG A 465    17983  20843  13631  -5763   1447  -1871       N  
ATOM   1551  CZ  ARG A 465       3.087  10.635  49.226  1.00144.81           C  
ANISOU 1551  CZ  ARG A 465    18708  21808  14506  -5931   1680  -2260       C  
ATOM   1552  NH1 ARG A 465       3.085  11.094  50.473  1.00148.35           N  
ANISOU 1552  NH1 ARG A 465    19143  22508  14713  -6302   1809  -2443       N  
ATOM   1553  NH2 ARG A 465       2.023  10.829  48.450  1.00142.13           N  
ANISOU 1553  NH2 ARG A 465    18244  21328  14431  -5735   1784  -2476       N  
ATOM   1554  N   ASN A 466      10.926   7.981  48.421  1.00101.69           N  
ANISOU 1554  N   ASN A 466    13893  15984   8761  -5394    317   -178       N  
ATOM   1555  CA  ASN A 466      11.854   7.003  48.991  1.00107.06           C  
ANISOU 1555  CA  ASN A 466    14706  16708   9264  -5543     79    170       C  
ATOM   1556  C   ASN A 466      12.156   5.862  48.015  1.00103.67           C  
ANISOU 1556  C   ASN A 466    14322  16058   9012  -5277   -116    449       C  
ATOM   1557  O   ASN A 466      11.897   4.690  48.294  1.00110.38           O  
ANISOU 1557  O   ASN A 466    15265  16918   9758  -5407   -232    640       O  
ATOM   1558  CB  ASN A 466      11.316   6.436  50.314  1.00110.38           C  
ANISOU 1558  CB  ASN A 466    15224  17368   9348  -5991     96    187       C  
ATOM   1559  CG  ASN A 466      10.863   7.510  51.279  1.00115.87           C  
ANISOU 1559  CG  ASN A 466    15863  18297   9865  -6281    320   -132       C  
ATOM   1560  OD1 ASN A 466      11.468   8.579  51.369  1.00119.06           O  
ANISOU 1560  OD1 ASN A 466    16200  18727  10310  -6235    375   -254       O  
ATOM   1561  ND2 ASN A 466       9.800   7.222  52.022  1.00119.71           N  
ANISOU 1561  ND2 ASN A 466    16373  18959  10153  -6594    454   -277       N  
ATOM   1562  N   LEU A 467      12.731   6.210  46.872  1.00 97.24           N  
ANISOU 1562  N   LEU A 467    13439  15044   8464  -4913   -155    470       N  
ATOM   1563  CA  LEU A 467      13.130   5.195  45.904  1.00 83.39           C  
ANISOU 1563  CA  LEU A 467    11711  13081   6892  -4655   -332    714       C  
ATOM   1564  C   LEU A 467      14.639   5.022  45.913  1.00 91.95           C  
ANISOU 1564  C   LEU A 467    12825  14107   8007  -4583   -548    961       C  
ATOM   1565  O   LEU A 467      15.394   5.810  46.499  1.00 94.08           O  
ANISOU 1565  O   LEU A 467    13084  14476   8185  -4684   -550    933       O  
ATOM   1566  CB  LEU A 467      12.652   5.527  44.484  1.00 79.44           C  
ANISOU 1566  CB  LEU A 467    11116  12387   6680  -4297   -233    575       C  
ATOM   1567  CG  LEU A 467      11.136   5.435  44.293  1.00 83.76           C  
ANISOU 1567  CG  LEU A 467    11631  12946   7248  -4322    -60    370       C  
ATOM   1568  CD1 LEU A 467      10.488   6.633  44.923  1.00 95.83           C  
ANISOU 1568  CD1 LEU A 467    13090  14626   8695  -4486    157     53       C  
ATOM   1569  CD2 LEU A 467      10.726   5.321  42.830  1.00 75.97           C  
ANISOU 1569  CD2 LEU A 467    10582  11743   6539  -3973    -37    331       C  
ATOM   1570  N   GLY A 468      15.068   3.974  45.230  1.00 84.13           N  
ANISOU 1570  N   GLY A 468    11858  12945   7161  -4403   -728   1193       N  
ATOM   1571  CA  GLY A 468      16.462   3.588  45.287  1.00 97.45           C  
ANISOU 1571  CA  GLY A 468    13568  14566   8891  -4352   -958   1443       C  
ATOM   1572  C   GLY A 468      16.722   2.440  44.342  1.00102.46           C  
ANISOU 1572  C   GLY A 468    14201  14986   9742  -4116  -1119   1638       C  
ATOM   1573  O   GLY A 468      15.824   1.965  43.639  1.00108.61           O  
ANISOU 1573  O   GLY A 468    14968  15675  10624  -3995  -1048   1582       O  
ATOM   1574  N   LEU A 469      17.974   1.974  44.363  1.00 99.33           N  
ANISOU 1574  N   LEU A 469    13810  14509   9420  -4062  -1342   1864       N  
ATOM   1575  CA  LEU A 469      18.456   1.095  43.300  1.00 98.86           C  
ANISOU 1575  CA  LEU A 469    13710  14226   9625  -3786  -1481   2006       C  
ATOM   1576  C   LEU A 469      17.656  -0.198  43.207  1.00 97.58           C  
ANISOU 1576  C   LEU A 469    13603  13993   9479  -3823  -1553   2123       C  
ATOM   1577  O   LEU A 469      17.569  -0.788  42.123  1.00 94.59           O  
ANISOU 1577  O   LEU A 469    13177  13437   9327  -3573  -1573   2142       O  
ATOM   1578  CB  LEU A 469      19.949   0.784  43.475  1.00101.60           C  
ANISOU 1578  CB  LEU A 469    14043  14505  10056  -3752  -1721   2220       C  
ATOM   1579  CG  LEU A 469      20.956   1.941  43.369  1.00 99.50           C  
ANISOU 1579  CG  LEU A 469    13709  14269   9828  -3664  -1681   2131       C  
ATOM   1580  CD1 LEU A 469      20.936   2.837  44.597  1.00 96.03           C  
ANISOU 1580  CD1 LEU A 469    13317  14054   9114  -3953  -1611   2057       C  
ATOM   1581  CD2 LEU A 469      22.366   1.441  43.084  1.00 96.68           C  
ANISOU 1581  CD2 LEU A 469    13302  13775   9658  -3528  -1910   2322       C  
ATOM   1582  N   SER A 470      17.052  -0.648  44.309  1.00 98.63           N  
ANISOU 1582  N   SER A 470    13836  14267   9373  -4139  -1586   2195       N  
ATOM   1583  CA  SER A 470      16.170  -1.810  44.216  1.00101.55           C  
ANISOU 1583  CA  SER A 470    14260  14577   9747  -4186  -1630   2284       C  
ATOM   1584  C   SER A 470      15.054  -1.576  43.200  1.00102.27           C  
ANISOU 1584  C   SER A 470    14292  14607   9957  -3987  -1405   2057       C  
ATOM   1585  O   SER A 470      14.777  -2.442  42.351  1.00110.92           O  
ANISOU 1585  O   SER A 470    15370  15540  11234  -3805  -1453   2117       O  
ATOM   1586  CB  SER A 470      15.598  -2.142  45.593  1.00100.25           C  
ANISOU 1586  CB  SER A 470    14215  14607   9269  -4594  -1660   2357       C  
ATOM   1587  OG  SER A 470      15.020  -0.986  46.176  1.00102.37           O  
ANISOU 1587  OG  SER A 470    14479  15083   9335  -4766  -1429   2110       O  
ATOM   1588  N   HIS A 471      14.429  -0.391  43.243  1.00 92.72           N  
ANISOU 1588  N   HIS A 471    13045  13518   8667  -4012  -1167   1789       N  
ATOM   1589  CA  HIS A 471      13.347  -0.088  42.308  1.00 90.16           C  
ANISOU 1589  CA  HIS A 471    12660  13134   8463  -3831   -965   1568       C  
ATOM   1590  C   HIS A 471      13.872   0.060  40.886  1.00 93.35           C  
ANISOU 1590  C   HIS A 471    12976  13340   9153  -3460   -973   1548       C  
ATOM   1591  O   HIS A 471      13.210  -0.365  39.916  1.00 83.37           O  
ANISOU 1591  O   HIS A 471    11682  11955   8042  -3276   -921   1498       O  
ATOM   1592  CB  HIS A 471      12.623   1.188  42.733  1.00 76.43           C  
ANISOU 1592  CB  HIS A 471    10886  11555   6598  -3949   -728   1282       C  
ATOM   1593  CG  HIS A 471      12.107   1.157  44.136  1.00 76.74           C  
ANISOU 1593  CG  HIS A 471    11000  11814   6342  -4336   -688   1259       C  
ATOM   1594  ND1 HIS A 471      11.348   2.177  44.664  1.00 81.02           N  
ANISOU 1594  ND1 HIS A 471    11507  12519   6759  -4492   -469    984       N  
ATOM   1595  CD2 HIS A 471      12.254   0.247  45.126  1.00 81.25           C  
ANISOU 1595  CD2 HIS A 471    11680  12474   6717  -4615   -842   1471       C  
ATOM   1596  CE1 HIS A 471      11.046   1.895  45.918  1.00 80.56           C  
ANISOU 1596  CE1 HIS A 471    11530  12654   6425  -4859   -473   1015       C  
ATOM   1597  NE2 HIS A 471      11.584   0.730  46.223  1.00 83.76           N  
ANISOU 1597  NE2 HIS A 471    12032  13020   6773  -4946   -704   1320       N  
ATOM   1598  N   LEU A 472      15.048   0.690  40.748  1.00 88.62           N  
ANISOU 1598  N   LEU A 472    12336  12717   8619  -3362  -1031   1578       N  
ATOM   1599  CA  LEU A 472      15.665   0.818  39.437  1.00 95.38           C  
ANISOU 1599  CA  LEU A 472    13112  13399   9728  -3041  -1045   1566       C  
ATOM   1600  C   LEU A 472      15.870  -0.553  38.808  1.00 88.54           C  
ANISOU 1600  C   LEU A 472    12249  12368   9026  -2910  -1204   1749       C  
ATOM   1601  O   LEU A 472      15.505  -0.764  37.648  1.00 76.64           O  
ANISOU 1601  O   LEU A 472    10693  10732   7694  -2687  -1146   1682       O  
ATOM   1602  CB  LEU A 472      16.990   1.581  39.537  1.00 97.66           C  
ANISOU 1602  CB  LEU A 472    13362  13700  10043  -2996  -1105   1594       C  
ATOM   1603  N   ILE A 473      16.404  -1.510  39.574  1.00 67.26           N  
ANISOU 1603  N   ILE A 473     9608   9670   6276  -3058  -1411   1978       N  
ATOM   1604  CA  ILE A 473      16.684  -2.837  39.020  1.00 83.31           C  
ANISOU 1604  CA  ILE A 473    11632  11529   8494  -2935  -1583   2155       C  
ATOM   1605  C   ILE A 473      15.391  -3.599  38.722  1.00 84.20           C  
ANISOU 1605  C   ILE A 473    11778  11606   8607  -2943  -1515   2123       C  
ATOM   1606  O   ILE A 473      15.302  -4.330  37.719  1.00 66.29           O  
ANISOU 1606  O   ILE A 473     9466   9177   6544  -2739  -1545   2144       O  
ATOM   1607  CB  ILE A 473      17.616  -3.622  39.964  1.00 88.53           C  
ANISOU 1607  CB  ILE A 473    12340  12183   9116  -3100  -1848   2418       C  
ATOM   1608  CG1 ILE A 473      18.851  -2.774  40.293  1.00 90.59           C  
ANISOU 1608  CG1 ILE A 473    12562  12492   9364  -3102  -1902   2430       C  
ATOM   1609  CG2 ILE A 473      17.995  -4.983  39.359  1.00 86.93           C  
ANISOU 1609  CG2 ILE A 473    12104  11772   9152  -2956  -2041   2592       C  
ATOM   1610  CD1 ILE A 473      19.859  -3.448  41.177  1.00 88.87           C  
ANISOU 1610  CD1 ILE A 473    12378  12259   9129  -3251  -2177   2685       C  
ATOM   1611  N   GLY A 474      14.366  -3.431  39.566  1.00 78.74           N  
ANISOU 1611  N   GLY A 474    11158  11069   7690  -3181  -1413   2055       N  
ATOM   1612  CA  GLY A 474      13.043  -3.918  39.211  1.00 85.67           C  
ANISOU 1612  CA  GLY A 474    12053  11930   8567  -3177  -1302   1969       C  
ATOM   1613  C   GLY A 474      12.566  -3.474  37.834  1.00 82.84           C  
ANISOU 1613  C   GLY A 474    11610  11468   8397  -2890  -1142   1778       C  
ATOM   1614  O   GLY A 474      12.492  -4.288  36.893  1.00 75.22           O  
ANISOU 1614  O   GLY A 474    10615  10347   7619  -2703  -1191   1827       O  
ATOM   1615  N   THR A 475      12.264  -2.174  37.706  1.00 71.95           N  
ANISOU 1615  N   THR A 475    10190  10172   6976  -2860   -959   1560       N  
ATOM   1616  CA  THR A 475      11.755  -1.675  36.428  1.00 73.69           C  
ANISOU 1616  CA  THR A 475    10337  10299   7364  -2611   -818   1384       C  
ATOM   1617  C   THR A 475      12.736  -1.937  35.286  1.00 69.64           C  
ANISOU 1617  C   THR A 475     9766   9619   7074  -2347   -910   1461       C  
ATOM   1618  O   THR A 475      12.326  -2.100  34.127  1.00 69.18           O  
ANISOU 1618  O   THR A 475     9665   9449   7170  -2148   -852   1389       O  
ATOM   1619  CB  THR A 475      11.436  -0.180  36.511  1.00 72.87           C  
ANISOU 1619  CB  THR A 475    10193  10292   7203  -2622   -640   1156       C  
ATOM   1620  OG1 THR A 475      12.630   0.561  36.256  1.00 78.45           O  
ANISOU 1620  OG1 THR A 475    10860  10973   7973  -2516   -680   1172       O  
ATOM   1621  CG2 THR A 475      10.867   0.202  37.888  1.00 63.74           C  
ANISOU 1621  CG2 THR A 475     9082   9329   5805  -2927   -565   1082       C  
ATOM   1622  N   LEU A 476      14.028  -2.020  35.590  1.00 72.92           N  
ANISOU 1622  N   LEU A 476    10175  10018   7512  -2353  -1055   1602       N  
ATOM   1623  CA  LEU A 476      15.001  -2.266  34.539  1.00 78.00           C  
ANISOU 1623  CA  LEU A 476    10751  10513   8374  -2119  -1133   1653       C  
ATOM   1624  C   LEU A 476      14.841  -3.668  33.978  1.00 82.48           C  
ANISOU 1624  C   LEU A 476    11311  10938   9089  -2029  -1237   1767       C  
ATOM   1625  O   LEU A 476      14.736  -3.844  32.761  1.00 78.02           O  
ANISOU 1625  O   LEU A 476    10691  10260   8692  -1823  -1188   1698       O  
ATOM   1626  CB  LEU A 476      16.423  -2.032  35.062  1.00 76.79           C  
ANISOU 1626  CB  LEU A 476    10580  10376   8220  -2156  -1267   1767       C  
ATOM   1627  CG  LEU A 476      16.892  -0.573  34.995  1.00 64.82           C  
ANISOU 1627  CG  LEU A 476     9031   8936   6663  -2123  -1156   1628       C  
ATOM   1628  CD1 LEU A 476      18.348  -0.442  35.376  1.00 63.03           C  
ANISOU 1628  CD1 LEU A 476     8776   8708   6464  -2135  -1296   1742       C  
ATOM   1629  CD2 LEU A 476      16.650  -0.027  33.612  1.00 70.27           C  
ANISOU 1629  CD2 LEU A 476     9660   9541   7498  -1894  -1023   1472       C  
ATOM   1630  N   SER A 477      14.800  -4.684  34.849  1.00 94.76           N  
ANISOU 1630  N   SER A 477    12926  12498  10582  -2194  -1385   1942       N  
ATOM   1631  CA  SER A 477      14.632  -6.047  34.353  1.00 91.38           C  
ANISOU 1631  CA  SER A 477    12488  11923  10309  -2115  -1494   2052       C  
ATOM   1632  C   SER A 477      13.264  -6.226  33.716  1.00 84.45           C  
ANISOU 1632  C   SER A 477    11621  11033   9434  -2060  -1342   1922       C  
ATOM   1633  O   SER A 477      13.129  -6.979  32.740  1.00 90.39           O  
ANISOU 1633  O   SER A 477    12329  11648  10367  -1893  -1359   1923       O  
ATOM   1634  CB  SER A 477      14.870  -7.064  35.468  1.00 92.21           C  
ANISOU 1634  CB  SER A 477    12662  12028  10346  -2321  -1703   2282       C  
ATOM   1635  OG  SER A 477      14.089  -6.765  36.605  1.00 93.49           O  
ANISOU 1635  OG  SER A 477    12920  12361  10240  -2588  -1648   2277       O  
ATOM   1636  N   ALA A 478      12.253  -5.493  34.210  1.00 62.07           N  
ANISOU 1636  N   ALA A 478     8831   8338   6414  -2192  -1187   1790       N  
ATOM   1637  CA  ALA A 478      10.942  -5.484  33.561  1.00 61.10           C  
ANISOU 1637  CA  ALA A 478     8702   8206   6306  -2128  -1031   1637       C  
ATOM   1638  C   ALA A 478      11.050  -5.080  32.097  1.00 78.68           C  
ANISOU 1638  C   ALA A 478    10849  10326   8720  -1858   -948   1514       C  
ATOM   1639  O   ALA A 478      10.837  -5.884  31.166  1.00 77.41           O  
ANISOU 1639  O   ALA A 478    10658  10041   8712  -1713   -968   1528       O  
ATOM   1640  CB  ALA A 478      10.004  -4.518  34.266  1.00 61.29           C  
ANISOU 1640  CB  ALA A 478     8756   8394   6137  -2292   -868   1475       C  
ATOM   1641  N   PHE A 479      11.343  -3.793  31.928  1.00 70.51           N  
ANISOU 1641  N   PHE A 479     9783   9347   7660  -1810   -852   1389       N  
ATOM   1642  CA  PHE A 479      11.711  -3.171  30.674  1.00 62.33           C  
ANISOU 1642  CA  PHE A 479     8681   8233   6769  -1591   -790   1289       C  
ATOM   1643  C   PHE A 479      12.490  -4.113  29.760  1.00 64.83           C  
ANISOU 1643  C   PHE A 479     8951   8405   7278  -1427   -896   1385       C  
ATOM   1644  O   PHE A 479      12.111  -4.320  28.602  1.00 56.32           O  
ANISOU 1644  O   PHE A 479     7837   7241   6319  -1273   -840   1312       O  
ATOM   1645  CB  PHE A 479      12.538  -1.914  30.970  1.00 56.95           C  
ANISOU 1645  CB  PHE A 479     7981   7624   6033  -1607   -761   1238       C  
ATOM   1646  CG  PHE A 479      12.785  -1.078  29.765  1.00 59.86           C  
ANISOU 1646  CG  PHE A 479     8295   7934   6516  -1420   -681   1121       C  
ATOM   1647  CD1 PHE A 479      13.941  -1.240  29.010  1.00 60.97           C  
ANISOU 1647  CD1 PHE A 479     8388   7991   6789  -1283   -751   1176       C  
ATOM   1648  CD2 PHE A 479      11.831  -0.156  29.351  1.00 63.10           C  
ANISOU 1648  CD2 PHE A 479     8698   8367   6911  -1386   -541    952       C  
ATOM   1649  CE1 PHE A 479      14.139  -0.472  27.860  1.00 68.74           C  
ANISOU 1649  CE1 PHE A 479     9331   8929   7859  -1133   -674   1070       C  
ATOM   1650  CE2 PHE A 479      12.019   0.605  28.214  1.00 54.47           C  
ANISOU 1650  CE2 PHE A 479     7565   7213   5918  -1229   -485    861       C  
ATOM   1651  CZ  PHE A 479      13.172   0.454  27.468  1.00 62.57           C  
ANISOU 1651  CZ  PHE A 479     8558   8171   7047  -1111   -548    923       C  
ATOM   1652  N   TYR A 480      13.573  -4.702  30.261  1.00 68.60           N  
ANISOU 1652  N   TYR A 480     9422   8851   7794  -1466  -1054   1541       N  
ATOM   1653  CA  TYR A 480      14.496  -5.358  29.346  1.00 88.21           C  
ANISOU 1653  CA  TYR A 480    11831  11197  10486  -1298  -1140   1590       C  
ATOM   1654  C   TYR A 480      14.056  -6.776  28.981  1.00 89.53           C  
ANISOU 1654  C   TYR A 480    11991  11250  10777  -1256  -1213   1663       C  
ATOM   1655  O   TYR A 480      14.238  -7.199  27.830  1.00 82.29           O  
ANISOU 1655  O   TYR A 480    11008  10225  10032  -1089  -1199   1613       O  
ATOM   1656  CB  TYR A 480      15.904  -5.335  29.937  1.00 95.71           C  
ANISOU 1656  CB  TYR A 480    12753  12145  11469  -1334  -1283   1707       C  
ATOM   1657  CG  TYR A 480      16.674  -4.079  29.572  1.00103.06           C  
ANISOU 1657  CG  TYR A 480    13643  13122  12394  -1264  -1207   1606       C  
ATOM   1658  CD1 TYR A 480      16.846  -3.710  28.238  1.00 99.72           C  
ANISOU 1658  CD1 TYR A 480    13159  12640  12092  -1086  -1112   1483       C  
ATOM   1659  CD2 TYR A 480      17.234  -3.256  30.556  1.00107.04           C  
ANISOU 1659  CD2 TYR A 480    14172  13734  12763  -1390  -1230   1635       C  
ATOM   1660  CE1 TYR A 480      17.557  -2.563  27.893  1.00 89.84           C  
ANISOU 1660  CE1 TYR A 480    11876  11429  10829  -1036  -1047   1398       C  
ATOM   1661  CE2 TYR A 480      17.945  -2.103  30.216  1.00 93.58           C  
ANISOU 1661  CE2 TYR A 480    12431  12068  11059  -1328  -1161   1542       C  
ATOM   1662  CZ  TYR A 480      18.101  -1.771  28.881  1.00 82.25           C  
ANISOU 1662  CZ  TYR A 480    10939  10566   9748  -1151  -1072   1428       C  
ATOM   1663  OH  TYR A 480      18.800  -0.648  28.520  1.00 83.41           O  
ANISOU 1663  OH  TYR A 480    11054  10747   9891  -1101  -1008   1344       O  
ATOM   1664  N   LYS A 481      13.467  -7.527  29.911  1.00 87.82           N  
ANISOU 1664  N   LYS A 481    11841  11055  10472  -1414  -1288   1774       N  
ATOM   1665  CA  LYS A 481      12.862  -8.779  29.493  1.00 86.30           C  
ANISOU 1665  CA  LYS A 481    11647  10755  10390  -1372  -1332   1820       C  
ATOM   1666  C   LYS A 481      11.810  -8.517  28.419  1.00 89.79           C  
ANISOU 1666  C   LYS A 481    12075  11188  10854  -1253  -1159   1649       C  
ATOM   1667  O   LYS A 481      11.728  -9.264  27.436  1.00106.23           O  
ANISOU 1667  O   LYS A 481    14106  13154  13101  -1115  -1164   1627       O  
ATOM   1668  CB  LYS A 481      12.272  -9.531  30.690  1.00 65.67           C  
ANISOU 1668  CB  LYS A 481     9121   8181   7648  -1588  -1427   1962       C  
ATOM   1669  CG  LYS A 481      12.023 -10.972  30.330  1.00 78.43           C  
ANISOU 1669  CG  LYS A 481    10724   9653   9423  -1542  -1532   2056       C  
ATOM   1670  CD  LYS A 481      11.039 -11.679  31.243  1.00 94.45           C  
ANISOU 1670  CD  LYS A 481    12849  11727  11311  -1746  -1572   2152       C  
ATOM   1671  CE  LYS A 481      10.412 -12.853  30.507  1.00 97.52           C  
ANISOU 1671  CE  LYS A 481    13216  11980  11856  -1654  -1590   2161       C  
ATOM   1672  NZ  LYS A 481      11.400 -13.512  29.594  1.00103.07           N  
ANISOU 1672  NZ  LYS A 481    13813  12507  12842  -1454  -1694   2190       N  
ATOM   1673  N   TYR A 482      11.045  -7.417  28.554  1.00 77.48           N  
ANISOU 1673  N   TYR A 482    10550   9746   9145  -1301  -1009   1517       N  
ATOM   1674  CA  TYR A 482      10.053  -7.014  27.549  1.00 68.28           C  
ANISOU 1674  CA  TYR A 482     9368   8571   8004  -1191   -857   1352       C  
ATOM   1675  C   TYR A 482      10.610  -6.870  26.139  1.00 67.21           C  
ANISOU 1675  C   TYR A 482     9161   8345   8031   -986   -828   1281       C  
ATOM   1676  O   TYR A 482       9.849  -6.624  25.197  1.00 71.39           O  
ANISOU 1676  O   TYR A 482     9677   8854   8592   -893   -724   1161       O  
ATOM   1677  CB  TYR A 482       9.449  -5.667  27.889  1.00 74.53           C  
ANISOU 1677  CB  TYR A 482    10183   9484   8652  -1256   -724   1216       C  
ATOM   1678  CG  TYR A 482       8.087  -5.666  28.509  1.00 85.85           C  
ANISOU 1678  CG  TYR A 482    11663  10995   9961  -1390   -641   1150       C  
ATOM   1679  CD1 TYR A 482       6.938  -5.661  27.728  1.00 76.30           C  
ANISOU 1679  CD1 TYR A 482    10438   9754   8797  -1312   -538   1024       C  
ATOM   1680  CD2 TYR A 482       7.950  -5.593  29.893  1.00 95.24           C  
ANISOU 1680  CD2 TYR A 482    12906  12300  10979  -1609   -660   1198       C  
ATOM   1681  CE1 TYR A 482       5.684  -5.634  28.327  1.00 87.07           C  
ANISOU 1681  CE1 TYR A 482    11832  11194  10058  -1441   -455    943       C  
ATOM   1682  CE2 TYR A 482       6.716  -5.541  30.491  1.00 93.95           C  
ANISOU 1682  CE2 TYR A 482    12777  12224  10696  -1752   -567   1113       C  
ATOM   1683  CZ  TYR A 482       5.586  -5.576  29.715  1.00 97.35           C  
ANISOU 1683  CZ  TYR A 482    13183  12615  11191  -1664   -464    982       C  
ATOM   1684  OH  TYR A 482       4.359  -5.554  30.340  1.00106.27           O  
ANISOU 1684  OH  TYR A 482    14335  13832  12212  -1813   -370    883       O  
ATOM   1685  N   ILE A 483      11.932  -6.922  25.995  1.00 71.80           N  
ANISOU 1685  N   ILE A 483     9693   8882   8706   -929   -914   1342       N  
ATOM   1686  CA  ILE A 483      12.570  -6.985  24.688  1.00 67.43           C  
ANISOU 1686  CA  ILE A 483     9064   8243   8313   -759   -894   1278       C  
ATOM   1687  C   ILE A 483      13.526  -8.183  24.606  1.00 57.91           C  
ANISOU 1687  C   ILE A 483     7794   6924   7286   -713  -1037   1383       C  
ATOM   1688  O   ILE A 483      14.386  -8.250  23.732  1.00 55.09           O  
ANISOU 1688  O   ILE A 483     7356   6504   7072   -597  -1041   1336       O  
ATOM   1689  CB  ILE A 483      13.269  -5.653  24.335  1.00 67.08           C  
ANISOU 1689  CB  ILE A 483     8999   8255   8233   -716   -827   1194       C  
ATOM   1690  CG1 ILE A 483      14.560  -5.455  25.115  1.00 54.43           C  
ANISOU 1690  CG1 ILE A 483     7376   6676   6631   -768   -929   1285       C  
ATOM   1691  CG2 ILE A 483      12.405  -4.475  24.704  1.00 68.49           C  
ANISOU 1691  CG2 ILE A 483     9234   8537   8252   -785   -719   1108       C  
ATOM   1692  CD1 ILE A 483      15.298  -4.236  24.690  1.00 53.79           C  
ANISOU 1692  CD1 ILE A 483     7268   6639   6530   -720   -865   1202       C  
ATOM   1693  N   GLY A 484      13.374  -9.144  25.510  1.00 56.45           N  
ANISOU 1693  N   GLY A 484     7639   6706   7103   -812  -1159   1521       N  
ATOM   1694  CA  GLY A 484      14.073 -10.405  25.337  1.00 83.06           C  
ANISOU 1694  CA  GLY A 484    10940   9937  10682   -757  -1303   1613       C  
ATOM   1695  C   GLY A 484      15.494 -10.398  25.857  1.00 77.14           C  
ANISOU 1695  C   GLY A 484    10136   9157  10015   -770  -1445   1707       C  
ATOM   1696  O   GLY A 484      16.452 -10.789  25.172  1.00 74.46           O  
ANISOU 1696  O   GLY A 484     9690   8719   9883   -653  -1494   1679       O  
ATOM   1697  N   ILE A 485      15.628  -9.916  27.082  1.00 75.74           N  
ANISOU 1697  N   ILE A 485    10029   9074   9676   -922  -1504   1806       N  
ATOM   1698  CA  ILE A 485      16.884  -9.943  27.806  1.00 87.14           C  
ANISOU 1698  CA  ILE A 485    11438  10499  11173   -968  -1664   1925       C  
ATOM   1699  C   ILE A 485      16.493 -10.249  29.237  1.00 99.34           C  
ANISOU 1699  C   ILE A 485    13085  12102  12558  -1180  -1781   2093       C  
ATOM   1700  O   ILE A 485      16.070  -9.358  29.985  1.00104.18           O  
ANISOU 1700  O   ILE A 485    13781  12864  12938  -1314  -1707   2079       O  
ATOM   1701  CB  ILE A 485      17.660  -8.617  27.697  1.00 84.42           C  
ANISOU 1701  CB  ILE A 485    11069  10246  10760   -940  -1584   1836       C  
ATOM   1702  CG1 ILE A 485      17.979  -8.298  26.239  1.00 75.34           C  
ANISOU 1702  CG1 ILE A 485     9830   9051   9744   -757  -1460   1668       C  
ATOM   1703  CG2 ILE A 485      18.943  -8.693  28.503  1.00 92.38           C  
ANISOU 1703  CG2 ILE A 485    12039  11234  11827   -996  -1761   1964       C  
ATOM   1704  CD1 ILE A 485      19.077  -7.299  26.064  1.00 74.24           C  
ANISOU 1704  CD1 ILE A 485     9641   8959   9608   -719  -1431   1607       C  
ATOM   1705  N   SER A 486      16.585 -11.517  29.611  1.00 97.79           N  
ANISOU 1705  N   SER A 486    12884  11788  12483  -1222  -1962   2248       N  
ATOM   1706  CA  SER A 486      16.069 -11.936  30.902  1.00 93.14           C  
ANISOU 1706  CA  SER A 486    12407  11254  11729  -1446  -2075   2417       C  
ATOM   1707  C   SER A 486      17.088 -11.794  32.016  1.00 97.62           C  
ANISOU 1707  C   SER A 486    12991  11850  12249  -1582  -2260   2581       C  
ATOM   1708  O   SER A 486      16.693 -11.722  33.185  1.00106.35           O  
ANISOU 1708  O   SER A 486    14207  13064  13136  -1807  -2314   2695       O  
ATOM   1709  CB  SER A 486      15.598 -13.379  30.821  1.00 89.49           C  
ANISOU 1709  CB  SER A 486    11946  10649  11407  -1451  -2195   2523       C  
ATOM   1710  OG  SER A 486      16.463 -14.103  29.959  1.00100.22           O  
ANISOU 1710  OG  SER A 486    13172  11826  13082  -1265  -2290   2513       O  
ATOM   1711  N   LYS A 487      18.378 -11.733  31.685  1.00 91.67           N  
ANISOU 1711  N   LYS A 487    12129  11011  11688  -1463  -2353   2586       N  
ATOM   1712  CA  LYS A 487      19.445 -11.632  32.676  1.00 94.00           C  
ANISOU 1712  CA  LYS A 487    12426  11319  11973  -1575  -2548   2743       C  
ATOM   1713  C   LYS A 487      20.107 -10.261  32.579  1.00 82.96           C  
ANISOU 1713  C   LYS A 487    10998  10039  10485  -1536  -2427   2620       C  
ATOM   1714  O   LYS A 487      20.414  -9.787  31.474  1.00 68.59           O  
ANISOU 1714  O   LYS A 487     9088   8192   8781  -1348  -2290   2448       O  
ATOM   1715  CB  LYS A 487      20.477 -12.755  32.485  1.00 97.58           C  
ANISOU 1715  CB  LYS A 487    12762  11557  12756  -1481  -2791   2862       C  
ATOM   1716  CG  LYS A 487      19.969 -14.126  32.988  1.00105.97           C  
ANISOU 1716  CG  LYS A 487    13874  12501  13889  -1584  -2985   3053       C  
ATOM   1717  CD  LYS A 487      21.073 -15.101  33.483  1.00109.67           C  
ANISOU 1717  CD  LYS A 487    14269  12786  14614  -1602  -3313   3259       C  
ATOM   1718  CE  LYS A 487      21.752 -15.881  32.348  1.00107.86           C  
ANISOU 1718  CE  LYS A 487    13855  12334  14791  -1357  -3366   3169       C  
ATOM   1719  NZ  LYS A 487      20.760 -16.610  31.499  1.00104.21           N  
ANISOU 1719  NZ  LYS A 487    13386  11795  14414  -1264  -3254   3078       N  
ATOM   1720  N   LEU A 488      20.321  -9.624  33.733  1.00 81.52           N  
ANISOU 1720  N   LEU A 488    10894   9992  10086  -1726  -2478   2708       N  
ATOM   1721  CA  LEU A 488      20.967  -8.316  33.785  1.00 81.63           C  
ANISOU 1721  CA  LEU A 488    10888  10123  10005  -1712  -2378   2605       C  
ATOM   1722  C   LEU A 488      22.152  -8.329  34.739  1.00 88.80           C  
ANISOU 1722  C   LEU A 488    11782  11032  10926  -1820  -2597   2769       C  
ATOM   1723  O   LEU A 488      22.171  -9.069  35.725  1.00108.06           O  
ANISOU 1723  O   LEU A 488    14284  13453  13322  -1993  -2802   2974       O  
ATOM   1724  CB  LEU A 488      20.006  -7.209  34.233  1.00 77.46           C  
ANISOU 1724  CB  LEU A 488    10464   9794   9173  -1843  -2176   2497       C  
ATOM   1725  CG  LEU A 488      18.841  -6.832  33.316  1.00 74.55           C  
ANISOU 1725  CG  LEU A 488    10106   9452   8767  -1740  -1937   2304       C  
ATOM   1726  CD1 LEU A 488      18.050  -5.707  33.956  1.00 63.56           C  
ANISOU 1726  CD1 LEU A 488     8799   8249   7102  -1889  -1773   2204       C  
ATOM   1727  CD2 LEU A 488      19.352  -6.452  31.940  1.00 62.55           C  
ANISOU 1727  CD2 LEU A 488     8478   7852   7437  -1496  -1834   2151       C  
ATOM   1728  N   ARG A 489      23.140  -7.497  34.430  1.00 80.50           N  
ANISOU 1728  N   ARG A 489    10652  10002   9935  -1725  -2558   2681       N  
ATOM   1729  CA  ARG A 489      24.257  -7.226  35.326  1.00 93.40           C  
ANISOU 1729  CA  ARG A 489    12272  11667  11549  -1828  -2730   2804       C  
ATOM   1730  C   ARG A 489      24.487  -5.714  35.364  1.00 88.41           C  
ANISOU 1730  C   ARG A 489    11652  11198  10743  -1840  -2549   2656       C  
ATOM   1731  O   ARG A 489      24.072  -4.984  34.459  1.00 85.85           O  
ANISOU 1731  O   ARG A 489    11307  10909  10404  -1713  -2323   2460       O  
ATOM   1732  CB  ARG A 489      25.522  -7.997  34.892  1.00 98.43           C  
ANISOU 1732  CB  ARG A 489    12760  12111  12528  -1681  -2930   2866       C  
ATOM   1733  CG  ARG A 489      25.372  -9.497  35.103  1.00104.95           C  
ANISOU 1733  CG  ARG A 489    13578  12768  13529  -1706  -3158   3046       C  
ATOM   1734  CD  ARG A 489      26.460 -10.366  34.460  1.00110.57           C  
ANISOU 1734  CD  ARG A 489    14114  13257  14639  -1526  -3332   3061       C  
ATOM   1735  NE  ARG A 489      26.154 -11.783  34.690  1.00111.24           N  
ANISOU 1735  NE  ARG A 489    14203  13176  14887  -1561  -3545   3232       N  
ATOM   1736  CZ  ARG A 489      26.954 -12.807  34.401  1.00104.94           C  
ANISOU 1736  CZ  ARG A 489    13265  12157  14451  -1450  -3760   3296       C  
ATOM   1737  NH1 ARG A 489      28.152 -12.607  33.860  1.00 92.81           N  
ANISOU 1737  NH1 ARG A 489    11561  10540  13162  -1296  -3789   3194       N  
ATOM   1738  NH2 ARG A 489      26.547 -14.043  34.669  1.00113.85           N  
ANISOU 1738  NH2 ARG A 489    14415  13140  15704  -1501  -3950   3459       N  
ATOM   1739  N   PHE A 490      25.129  -5.239  36.435  1.00 86.74           N  
ANISOU 1739  N   PHE A 490    11475  11084  10397  -2003  -2657   2756       N  
ATOM   1740  CA  PHE A 490      25.194  -3.804  36.705  1.00 80.42           C  
ANISOU 1740  CA  PHE A 490    10708  10458   9392  -2062  -2490   2629       C  
ATOM   1741  C   PHE A 490      26.582  -3.390  37.174  1.00 79.31           C  
ANISOU 1741  C   PHE A 490    10506  10329   9298  -2086  -2626   2692       C  
ATOM   1742  O   PHE A 490      27.109  -3.925  38.153  1.00 80.60           O  
ANISOU 1742  O   PHE A 490    10694  10483   9446  -2235  -2859   2889       O  
ATOM   1743  CB  PHE A 490      24.138  -3.401  37.736  1.00 72.21           C  
ANISOU 1743  CB  PHE A 490     9809   9595   8031  -2307  -2412   2643       C  
ATOM   1744  CG  PHE A 490      22.758  -3.833  37.360  1.00 78.11           C  
ANISOU 1744  CG  PHE A 490    10613  10335   8732  -2300  -2287   2582       C  
ATOM   1745  CD1 PHE A 490      22.002  -3.073  36.480  1.00 96.40           C  
ANISOU 1745  CD1 PHE A 490    12916  12683  11029  -2174  -2036   2365       C  
ATOM   1746  CD2 PHE A 490      22.223  -5.015  37.857  1.00 81.72           C  
ANISOU 1746  CD2 PHE A 490    11133  10743   9176  -2419  -2431   2747       C  
ATOM   1747  CE1 PHE A 490      20.716  -3.476  36.106  1.00104.93           C  
ANISOU 1747  CE1 PHE A 490    14040  13752  12078  -2162  -1925   2304       C  
ATOM   1748  CE2 PHE A 490      20.936  -5.433  37.494  1.00 89.70           C  
ANISOU 1748  CE2 PHE A 490    12191  11745  10147  -2412  -2312   2685       C  
ATOM   1749  CZ  PHE A 490      20.181  -4.664  36.617  1.00 99.88           C  
ANISOU 1749  CZ  PHE A 490    13461  13071  11420  -2280  -2057   2459       C  
ATOM   1750  N   LYS A 491      27.164  -2.430  36.475  1.00 80.53           N  
ANISOU 1750  N   LYS A 491    10586  10503   9508  -1948  -2487   2528       N  
ATOM   1751  CA  LYS A 491      28.481  -1.908  36.793  1.00 86.88           C  
ANISOU 1751  CA  LYS A 491    11322  11326  10364  -1952  -2582   2552       C  
ATOM   1752  C   LYS A 491      28.353  -0.515  37.377  1.00 87.62           C  
ANISOU 1752  C   LYS A 491    11484  11612  10195  -2078  -2433   2459       C  
ATOM   1753  O   LYS A 491      27.653   0.314  36.790  1.00 91.44           O  
ANISOU 1753  O   LYS A 491    11990  12158  10595  -2018  -2199   2282       O  
ATOM   1754  CB  LYS A 491      29.353  -1.860  35.526  1.00 84.31           C  
ANISOU 1754  CB  LYS A 491    10846  10875  10311  -1707  -2536   2424       C  
ATOM   1755  CG  LYS A 491      30.706  -1.202  35.695  1.00 89.29           C  
ANISOU 1755  CG  LYS A 491    11393  11529  11005  -1691  -2596   2408       C  
ATOM   1756  CD  LYS A 491      31.395  -0.988  34.342  1.00100.61           C  
ANISOU 1756  CD  LYS A 491    12688  12871  12667  -1467  -2487   2235       C  
ATOM   1757  CE  LYS A 491      31.724   0.490  34.094  1.00109.13           C  
ANISOU 1757  CE  LYS A 491    13770  14075  13620  -1455  -2299   2079       C  
ATOM   1758  NZ  LYS A 491      32.878   0.677  33.146  1.00113.66           N  
ANISOU 1758  NZ  LYS A 491    14195  14574  14417  -1297  -2274   1960       N  
ATOM   1759  N   PRO A 492      28.981  -0.198  38.507  1.00 88.83           N  
ANISOU 1759  N   PRO A 492    11669  11862  10220  -2256  -2560   2568       N  
ATOM   1760  CA  PRO A 492      29.048   1.211  38.906  1.00 83.54           C  
ANISOU 1760  CA  PRO A 492    11035  11362   9347  -2343  -2406   2445       C  
ATOM   1761  C   PRO A 492      29.736   2.003  37.803  1.00 77.73           C  
ANISOU 1761  C   PRO A 492    10192  10578   8763  -2131  -2271   2274       C  
ATOM   1762  O   PRO A 492      30.745   1.565  37.241  1.00 74.17           O  
ANISOU 1762  O   PRO A 492     9630  10003   8549  -1989  -2379   2298       O  
ATOM   1763  CB  PRO A 492      29.876   1.180  40.202  1.00 83.24           C  
ANISOU 1763  CB  PRO A 492    11023  11400   9205  -2549  -2617   2617       C  
ATOM   1764  CG  PRO A 492      29.878  -0.227  40.663  1.00 72.90           C  
ANISOU 1764  CG  PRO A 492     9734   9988   7977  -2622  -2872   2843       C  
ATOM   1765  CD  PRO A 492      29.755  -1.063  39.417  1.00 83.06           C  
ANISOU 1765  CD  PRO A 492    10933  11080   9545  -2377  -2861   2801       C  
ATOM   1766  N   THR A 493      29.164   3.152  37.452  1.00 79.41           N  
ANISOU 1766  N   THR A 493    10436  10883   8853  -2111  -2036   2091       N  
ATOM   1767  CA  THR A 493      29.899   4.108  36.628  1.00 89.11           C  
ANISOU 1767  CA  THR A 493    11585  12099  10173  -1967  -1919   1944       C  
ATOM   1768  C   THR A 493      29.513   5.522  37.070  1.00 80.98           C  
ANISOU 1768  C   THR A 493    10616  11226   8929  -2073  -1748   1815       C  
ATOM   1769  O   THR A 493      28.793   5.712  38.056  1.00 77.96           O  
ANISOU 1769  O   THR A 493    10321  10962   8338  -2262  -1729   1836       O  
ATOM   1770  CB  THR A 493      29.684   3.833  35.124  1.00 85.39           C  
ANISOU 1770  CB  THR A 493    11050  11499   9897  -1741  -1813   1834       C  
ATOM   1771  OG1 THR A 493      30.805   4.335  34.370  1.00101.18           O  
ANISOU 1771  OG1 THR A 493    12948  13456  12042  -1612  -1786   1749       O  
ATOM   1772  CG2 THR A 493      28.375   4.454  34.616  1.00 71.90           C  
ANISOU 1772  CG2 THR A 493     9410   9832   8076  -1719  -1597   1692       C  
ATOM   1773  N   PHE A 494      30.026   6.532  36.368  1.00 83.41           N  
ANISOU 1773  N   PHE A 494    10871  11534   9289  -1966  -1625   1676       N  
ATOM   1774  CA  PHE A 494      29.844   7.918  36.779  1.00 77.86           C  
ANISOU 1774  CA  PHE A 494    10206  10959   8419  -2058  -1482   1553       C  
ATOM   1775  C   PHE A 494      28.921   8.663  35.829  1.00 72.15           C  
ANISOU 1775  C   PHE A 494     9498  10214   7701  -1953  -1272   1379       C  
ATOM   1776  O   PHE A 494      29.091   8.596  34.606  1.00 79.58           O  
ANISOU 1776  O   PHE A 494    10389  11050   8798  -1777  -1222   1322       O  
ATOM   1777  CB  PHE A 494      31.175   8.669  36.852  1.00 79.62           C  
ANISOU 1777  CB  PHE A 494    10364  11210   8679  -2046  -1512   1532       C  
ATOM   1778  CG  PHE A 494      31.001  10.128  37.132  1.00 81.76           C  
ANISOU 1778  CG  PHE A 494    10664  11593   8808  -2120  -1356   1389       C  
ATOM   1779  CD1 PHE A 494      30.375  10.557  38.299  1.00 86.56           C  
ANISOU 1779  CD1 PHE A 494    11346  12341   9203  -2324  -1324   1377       C  
ATOM   1780  CD2 PHE A 494      31.398  11.071  36.214  1.00 66.54           C  
ANISOU 1780  CD2 PHE A 494     8690   9631   6960  -1996  -1235   1257       C  
ATOM   1781  CE1 PHE A 494      30.193  11.911  38.547  1.00 86.16           C  
ANISOU 1781  CE1 PHE A 494    11309  12383   9045  -2389  -1176   1225       C  
ATOM   1782  CE2 PHE A 494      31.210  12.413  36.463  1.00 61.41           C  
ANISOU 1782  CE2 PHE A 494     8065   9068   6201  -2062  -1101   1127       C  
ATOM   1783  CZ  PHE A 494      30.609  12.831  37.627  1.00 62.16           C  
ANISOU 1783  CZ  PHE A 494     8220   9291   6107  -2251  -1070   1105       C  
ATOM   1784  N   ASN A 495      27.970   9.401  36.401  1.00 69.64           N  
ANISOU 1784  N   ASN A 495     9245   9998   7218  -2073  -1153   1288       N  
ATOM   1785  CA  ASN A 495      27.208  10.416  35.693  1.00 74.71           C  
ANISOU 1785  CA  ASN A 495     9894  10630   7862  -2001   -966   1111       C  
ATOM   1786  C   ASN A 495      27.112  11.611  36.626  1.00 80.10           C  
ANISOU 1786  C   ASN A 495    10600  11445   8388  -2157   -884   1012       C  
ATOM   1787  O   ASN A 495      26.989  11.440  37.851  1.00 78.07           O  
ANISOU 1787  O   ASN A 495    10383  11304   7977  -2350   -935   1064       O  
ATOM   1788  CB  ASN A 495      25.802   9.957  35.295  1.00 92.17           C  
ANISOU 1788  CB  ASN A 495    12145  12797  10076  -1967   -890   1068       C  
ATOM   1789  CG  ASN A 495      25.831   8.902  34.220  1.00103.80           C  
ANISOU 1789  CG  ASN A 495    13591  14135  11715  -1800   -944   1133       C  
ATOM   1790  OD1 ASN A 495      26.694   8.921  33.333  1.00102.91           O  
ANISOU 1790  OD1 ASN A 495    13419  13944  11737  -1665   -962   1131       O  
ATOM   1791  ND2 ASN A 495      24.910   7.948  34.309  1.00103.27           N  
ANISOU 1791  ND2 ASN A 495    13560  14042  11635  -1820   -967   1184       N  
ATOM   1792  N   PRO A 496      27.213  12.825  36.085  1.00 80.75           N  
ANISOU 1792  N   PRO A 496    10657  11515   8507  -2092   -764    872       N  
ATOM   1793  CA  PRO A 496      27.119  14.011  36.948  1.00 79.94           C  
ANISOU 1793  CA  PRO A 496    10565  11530   8278  -2236   -680    757       C  
ATOM   1794  C   PRO A 496      25.708  14.303  37.451  1.00 75.68           C  
ANISOU 1794  C   PRO A 496    10062  11049   7643  -2343   -565    636       C  
ATOM   1795  O   PRO A 496      25.569  15.015  38.459  1.00 67.96           O  
ANISOU 1795  O   PRO A 496     9092  10195   6534  -2513   -510    551       O  
ATOM   1796  CB  PRO A 496      27.659  15.142  36.058  1.00 76.34           C  
ANISOU 1796  CB  PRO A 496    10067  11013   7925  -2114   -600    653       C  
ATOM   1797  CG  PRO A 496      27.604  14.608  34.662  1.00 76.69           C  
ANISOU 1797  CG  PRO A 496    10095  10915   8127  -1919   -605    681       C  
ATOM   1798  CD  PRO A 496      27.791  13.136  34.767  1.00 78.03           C  
ANISOU 1798  CD  PRO A 496    10266  11060   8322  -1905   -735    836       C  
ATOM   1799  N   TYR A 497      24.661  13.769  36.820  1.00 72.23           N  
ANISOU 1799  N   TYR A 497     9641  10535   7269  -2259   -523    615       N  
ATOM   1800  CA  TYR A 497      23.310  14.012  37.308  1.00 70.76           C  
ANISOU 1800  CA  TYR A 497     9476  10404   7006  -2363   -413    486       C  
ATOM   1801  C   TYR A 497      22.743  12.872  38.140  1.00 74.88           C  
ANISOU 1801  C   TYR A 497    10047  11000   7404  -2508   -473    582       C  
ATOM   1802  O   TYR A 497      21.644  13.018  38.683  1.00 91.76           O  
ANISOU 1802  O   TYR A 497    12201  13207   9458  -2628   -378    468       O  
ATOM   1803  CB  TYR A 497      22.350  14.324  36.151  1.00 62.47           C  
ANISOU 1803  CB  TYR A 497     8408   9228   6098  -2201   -316    372       C  
ATOM   1804  CG  TYR A 497      22.589  13.574  34.868  1.00 76.27           C  
ANISOU 1804  CG  TYR A 497    10154  10836   7988  -2002   -377    473       C  
ATOM   1805  CD1 TYR A 497      23.576  13.986  33.967  1.00 88.87           C  
ANISOU 1805  CD1 TYR A 497    11720  12356   9689  -1869   -400    496       C  
ATOM   1806  CD2 TYR A 497      21.803  12.489  34.520  1.00 74.97           C  
ANISOU 1806  CD2 TYR A 497    10013  10620   7854  -1956   -400    529       C  
ATOM   1807  CE1 TYR A 497      23.792  13.306  32.764  1.00 87.79           C  
ANISOU 1807  CE1 TYR A 497    11575  12104   9678  -1705   -442    566       C  
ATOM   1808  CE2 TYR A 497      22.012  11.804  33.318  1.00 84.38           C  
ANISOU 1808  CE2 TYR A 497    11194  11687   9178  -1781   -447    604       C  
ATOM   1809  CZ  TYR A 497      23.005  12.217  32.446  1.00 83.05           C  
ANISOU 1809  CZ  TYR A 497    10994  11454   9106  -1661   -464    617       C  
ATOM   1810  OH  TYR A 497      23.205  11.551  31.257  1.00 78.93           O  
ANISOU 1810  OH  TYR A 497    10458  10824   8708  -1508   -497    671       O  
ATOM   1811  N   THR A 498      23.463  11.764  38.289  1.00 71.63           N  
ANISOU 1811  N   THR A 498     9656  10574   6985  -2512   -631    781       N  
ATOM   1812  CA  THR A 498      22.892  10.557  38.883  1.00 71.74           C  
ANISOU 1812  CA  THR A 498     9723  10624   6909  -2628   -709    897       C  
ATOM   1813  C   THR A 498      23.897   9.931  39.836  1.00 67.73           C  
ANISOU 1813  C   THR A 498     9241  10189   6302  -2773   -886   1086       C  
ATOM   1814  O   THR A 498      24.900   9.363  39.396  1.00 78.35           O  
ANISOU 1814  O   THR A 498    10558  11444   7766  -2658  -1024   1225       O  
ATOM   1815  CB  THR A 498      22.491   9.551  37.804  1.00 61.39           C  
ANISOU 1815  CB  THR A 498     8410   9165   5751  -2445   -746    966       C  
ATOM   1816  N   GLU A 499      23.623  10.014  41.136  1.00 72.52           N  
ANISOU 1816  N   GLU A 499     9898  10957   6699  -3033   -888   1087       N  
ATOM   1817  CA  GLU A 499      24.358   9.239  42.137  1.00 84.51           C  
ANISOU 1817  CA  GLU A 499    11462  12549   8099  -3210  -1080   1293       C  
ATOM   1818  C   GLU A 499      23.372   8.514  43.049  1.00 87.82           C  
ANISOU 1818  C   GLU A 499    11962  13073   8333  -3443  -1092   1340       C  
ATOM   1819  O   GLU A 499      22.495   9.165  43.657  1.00 92.33           O  
ANISOU 1819  O   GLU A 499    12553  13777   8752  -3610   -935   1171       O  
ATOM   1820  CB  GLU A 499      25.296  10.132  42.950  1.00 84.54           C  
ANISOU 1820  CB  GLU A 499    11455  12676   7992  -3345  -1099   1275       C  
ATOM   1821  CG  GLU A 499      26.364   9.351  43.698  1.00 88.84           C  
ANISOU 1821  CG  GLU A 499    12026  13248   8482  -3463  -1340   1515       C  
ATOM   1822  CD  GLU A 499      27.708   9.427  43.000  1.00 98.74           C  
ANISOU 1822  CD  GLU A 499    13203  14383   9930  -3263  -1444   1585       C  
ATOM   1823  OE1 GLU A 499      27.714   9.671  41.764  1.00102.25           O  
ANISOU 1823  OE1 GLU A 499    13588  14697  10567  -3015  -1356   1493       O  
ATOM   1824  OE2 GLU A 499      28.748   9.253  43.686  1.00 98.36           O  
ANISOU 1824  OE2 GLU A 499    13153  14379   9840  -3365  -1614   1726       O  
ATOM   1825  N   PRO A 500      23.445   7.178  43.175  1.00 86.41           N  
ANISOU 1825  N   PRO A 500    11827  12837   8167  -3473  -1271   1554       N  
ATOM   1826  CA  PRO A 500      24.314   6.256  42.427  1.00 80.88           C  
ANISOU 1826  CA  PRO A 500    11090  11963   7678  -3275  -1454   1735       C  
ATOM   1827  C   PRO A 500      23.954   6.154  40.941  1.00 76.29           C  
ANISOU 1827  C   PRO A 500    10449  11211   7326  -2980  -1360   1644       C  
ATOM   1828  O   PRO A 500      22.885   6.615  40.510  1.00 65.66           O  
ANISOU 1828  O   PRO A 500     9104   9871   5974  -2934  -1177   1472       O  
ATOM   1829  CB  PRO A 500      24.093   4.901  43.135  1.00 80.24           C  
ANISOU 1829  CB  PRO A 500    11085  11887   7517  -3442  -1641   1954       C  
ATOM   1830  CG  PRO A 500      23.557   5.249  44.504  1.00 79.65           C  
ANISOU 1830  CG  PRO A 500    11095  12029   7141  -3779  -1597   1927       C  
ATOM   1831  CD  PRO A 500      22.740   6.500  44.282  1.00 87.29           C  
ANISOU 1831  CD  PRO A 500    12031  13076   8059  -3759  -1320   1637       C  
ATOM   1832  N   SER A 501      24.862   5.562  40.169  1.00 68.37           N  
ANISOU 1832  N   SER A 501     9389  10060   6531  -2789  -1489   1753       N  
ATOM   1833  CA  SER A 501      24.623   5.318  38.757  1.00 76.12           C  
ANISOU 1833  CA  SER A 501    10315  10884   7724  -2529  -1421   1687       C  
ATOM   1834  C   SER A 501      25.270   3.986  38.380  1.00 90.97           C  
ANISOU 1834  C   SER A 501    12161  12620   9783  -2428  -1621   1870       C  
ATOM   1835  O   SER A 501      26.254   3.559  38.996  1.00103.59           O  
ANISOU 1835  O   SER A 501    13747  14216  11398  -2499  -1811   2025       O  
ATOM   1836  CB  SER A 501      25.150   6.476  37.897  1.00 63.20           C  
ANISOU 1836  CB  SER A 501     8610   9217   6185  -2364  -1296   1533       C  
ATOM   1837  N   MET A 502      24.680   3.311  37.390  1.00 91.39           N  
ANISOU 1837  N   MET A 502    12196  12550   9980  -2268  -1584   1847       N  
ATOM   1838  CA  MET A 502      25.154   1.993  36.977  1.00 83.23           C  
ANISOU 1838  CA  MET A 502    11119  11366   9137  -2167  -1760   1996       C  
ATOM   1839  C   MET A 502      25.002   1.843  35.470  1.00 81.62           C  
ANISOU 1839  C   MET A 502    10847  11029   9138  -1919  -1661   1887       C  
ATOM   1840  O   MET A 502      23.929   2.122  34.918  1.00 77.66           O  
ANISOU 1840  O   MET A 502    10374  10534   8601  -1870  -1499   1764       O  
ATOM   1841  CB  MET A 502      24.398   0.867  37.704  1.00 74.36           C  
ANISOU 1841  CB  MET A 502    10073  10246   7935  -2317  -1873   2144       C  
ATOM   1842  CG  MET A 502      22.875   0.961  37.618  1.00 76.54           C  
ANISOU 1842  CG  MET A 502    10417  10577   8088  -2365  -1702   2034       C  
ATOM   1843  SD  MET A 502      22.020  -0.291  38.617  1.00 73.97           S  
ANISOU 1843  SD  MET A 502    10193  10280   7630  -2589  -1832   2209       S  
ATOM   1844  CE  MET A 502      22.995  -0.195  40.116  1.00 80.23           C  
ANISOU 1844  CE  MET A 502    11033  11192   8258  -2847  -2026   2384       C  
ATOM   1845  N   GLU A 503      26.095   1.449  34.814  1.00 81.56           N  
ANISOU 1845  N   GLU A 503    10741  10905   9342  -1773  -1756   1921       N  
ATOM   1846  CA  GLU A 503      26.013   0.877  33.480  1.00 89.95           C  
ANISOU 1846  CA  GLU A 503    11736  11829  10613  -1568  -1713   1857       C  
ATOM   1847  C   GLU A 503      25.252  -0.443  33.548  1.00 93.55           C  
ANISOU 1847  C   GLU A 503    12222  12204  11119  -1583  -1802   1962       C  
ATOM   1848  O   GLU A 503      25.418  -1.220  34.494  1.00101.47           O  
ANISOU 1848  O   GLU A 503    13255  13200  12100  -1711  -1985   2133       O  
ATOM   1849  CB  GLU A 503      27.415   0.660  32.906  1.00 84.30           C  
ANISOU 1849  CB  GLU A 503    10896  11015  10117  -1439  -1807   1864       C  
ATOM   1850  CG  GLU A 503      27.845   1.737  31.924  1.00 92.76           C  
ANISOU 1850  CG  GLU A 503    11916  12103  11224  -1320  -1642   1691       C  
ATOM   1851  CD  GLU A 503      29.320   1.668  31.575  1.00 97.33           C  
ANISOU 1851  CD  GLU A 503    12371  12619  11989  -1235  -1729   1687       C  
ATOM   1852  OE1 GLU A 503      30.064   2.624  31.913  1.00 99.41           O  
ANISOU 1852  OE1 GLU A 503    12623  12962  12187  -1279  -1711   1654       O  
ATOM   1853  OE2 GLU A 503      29.727   0.655  30.961  1.00 94.51           O  
ANISOU 1853  OE2 GLU A 503    11923  12133  11854  -1126  -1813   1705       O  
ATOM   1854  N   VAL A 504      24.396  -0.685  32.555  1.00 82.61           N  
ANISOU 1854  N   VAL A 504    10835  10759   9794  -1465  -1680   1865       N  
ATOM   1855  CA  VAL A 504      23.541  -1.866  32.521  1.00 73.60           C  
ANISOU 1855  CA  VAL A 504     9725   9543   8695  -1473  -1735   1941       C  
ATOM   1856  C   VAL A 504      23.984  -2.766  31.380  1.00 72.46           C  
ANISOU 1856  C   VAL A 504     9478   9236   8819  -1284  -1780   1924       C  
ATOM   1857  O   VAL A 504      24.041  -2.341  30.217  1.00 71.27           O  
ANISOU 1857  O   VAL A 504     9274   9055   8752  -1137  -1643   1776       O  
ATOM   1858  CB  VAL A 504      22.056  -1.495  32.379  1.00 65.46           C  
ANISOU 1858  CB  VAL A 504     8778   8582   7513  -1508  -1560   1838       C  
ATOM   1859  CG1 VAL A 504      21.191  -2.757  32.231  1.00 61.05           C  
ANISOU 1859  CG1 VAL A 504     8245   7940   7014  -1503  -1611   1907       C  
ATOM   1860  CG2 VAL A 504      21.621  -0.723  33.593  1.00 75.83           C  
ANISOU 1860  CG2 VAL A 504    10179  10057   8577  -1714  -1522   1843       C  
ATOM   1861  N   TYR A 505      24.289  -4.010  31.713  1.00 68.22           N  
ANISOU 1861  N   TYR A 505     8911   8591   8420  -1299  -1974   2073       N  
ATOM   1862  CA  TYR A 505      24.553  -5.024  30.720  1.00 70.92           C  
ANISOU 1862  CA  TYR A 505     9150   8769   9029  -1137  -2021   2052       C  
ATOM   1863  C   TYR A 505      23.414  -6.038  30.751  1.00 73.45           C  
ANISOU 1863  C   TYR A 505     9529   9033   9345  -1166  -2045   2115       C  
ATOM   1864  O   TYR A 505      22.781  -6.257  31.791  1.00 68.57           O  
ANISOU 1864  O   TYR A 505     9015   8477   8562  -1335  -2112   2238       O  
ATOM   1865  CB  TYR A 505      25.918  -5.665  30.970  1.00 71.42           C  
ANISOU 1865  CB  TYR A 505     9101   8721   9314  -1107  -2237   2153       C  
ATOM   1866  CG  TYR A 505      27.078  -4.731  30.672  1.00 80.72           C  
ANISOU 1866  CG  TYR A 505    10195   9937  10537  -1045  -2192   2055       C  
ATOM   1867  CD1 TYR A 505      27.334  -3.622  31.468  1.00 81.95           C  
ANISOU 1867  CD1 TYR A 505    10414  10238  10486  -1163  -2163   2068       C  
ATOM   1868  CD2 TYR A 505      27.910  -4.954  29.580  1.00 93.21           C  
ANISOU 1868  CD2 TYR A 505    11631  11416  12368   -879  -2168   1936       C  
ATOM   1869  CE1 TYR A 505      28.396  -2.754  31.181  1.00 90.62           C  
ANISOU 1869  CE1 TYR A 505    11436  11370  11625  -1109  -2118   1976       C  
ATOM   1870  CE2 TYR A 505      28.973  -4.097  29.287  1.00 95.08           C  
ANISOU 1870  CE2 TYR A 505    11791  11694  12643   -833  -2118   1837       C  
ATOM   1871  CZ  TYR A 505      29.213  -2.996  30.086  1.00 89.89           C  
ANISOU 1871  CZ  TYR A 505    11203  11175  11778   -945  -2096   1863       C  
ATOM   1872  OH  TYR A 505      30.271  -2.147  29.794  1.00 76.81           O  
ANISOU 1872  OH  TYR A 505     9470   9557  10159   -904  -2047   1766       O  
ATOM   1873  N   GLY A 506      23.135  -6.611  29.589  1.00 80.79           N  
ANISOU 1873  N   GLY A 506    10395   9858  10444  -1012  -1976   2019       N  
ATOM   1874  CA  GLY A 506      22.112  -7.634  29.468  1.00 93.87           C  
ANISOU 1874  CA  GLY A 506    12091  11445  12130  -1018  -1995   2065       C  
ATOM   1875  C   GLY A 506      22.572  -8.739  28.542  1.00 93.94           C  
ANISOU 1875  C   GLY A 506    11973  11275  12444   -863  -2066   2040       C  
ATOM   1876  O   GLY A 506      23.360  -8.514  27.620  1.00 94.27           O  
ANISOU 1876  O   GLY A 506    11902  11273  12642   -728  -2008   1912       O  
ATOM   1877  N   TYR A 507      22.085  -9.951  28.805  1.00 90.77           N  
ANISOU 1877  N   TYR A 507    11587  10771  12133   -894  -2192   2156       N  
ATOM   1878  CA  TYR A 507      22.491 -11.103  28.007  1.00 92.40           C  
ANISOU 1878  CA  TYR A 507    11663  10791  12653   -756  -2276   2132       C  
ATOM   1879  C   TYR A 507      21.521 -11.314  26.851  1.00 77.95           C  
ANISOU 1879  C   TYR A 507     9832   8944  10840   -652  -2093   1981       C  
ATOM   1880  O   TYR A 507      20.334 -11.597  27.074  1.00 81.48           O  
ANISOU 1880  O   TYR A 507    10382   9422  11155   -719  -2053   2021       O  
ATOM   1881  CB  TYR A 507      22.579 -12.387  28.827  1.00107.84           C  
ANISOU 1881  CB  TYR A 507    13618  12611  14745   -833  -2534   2341       C  
ATOM   1882  CG  TYR A 507      23.053 -13.503  27.933  1.00115.33           C  
ANISOU 1882  CG  TYR A 507    14410  13358  16052   -676  -2610   2284       C  
ATOM   1883  CD1 TYR A 507      24.279 -13.409  27.283  1.00114.10           C  
ANISOU 1883  CD1 TYR A 507    14089  13129  16134   -546  -2623   2169       C  
ATOM   1884  CD2 TYR A 507      22.245 -14.603  27.654  1.00116.37           C  
ANISOU 1884  CD2 TYR A 507    14549  13380  16286   -656  -2642   2314       C  
ATOM   1885  CE1 TYR A 507      24.717 -14.405  26.424  1.00117.80           C  
ANISOU 1885  CE1 TYR A 507    14396  13418  16946   -405  -2672   2081       C  
ATOM   1886  CE2 TYR A 507      22.681 -15.611  26.792  1.00119.79           C  
ANISOU 1886  CE2 TYR A 507    14825  13626  17065   -509  -2699   2237       C  
ATOM   1887  CZ  TYR A 507      23.922 -15.504  26.179  1.00120.25           C  
ANISOU 1887  CZ  TYR A 507    14712  13614  17365   -385  -2711   2113       C  
ATOM   1888  OH  TYR A 507      24.377 -16.486  25.320  1.00121.93           O  
ANISOU 1888  OH  TYR A 507    14750  13643  17933   -247  -2755   2006       O  
ATOM   1889  N   HIS A 508      22.042 -11.206  25.622  1.00 72.37           N  
ANISOU 1889  N   HIS A 508     9007   8192  10296   -499  -1987   1805       N  
ATOM   1890  CA  HIS A 508      21.262 -11.418  24.402  1.00 79.35           C  
ANISOU 1890  CA  HIS A 508     9877   9059  11215   -399  -1820   1651       C  
ATOM   1891  C   HIS A 508      21.139 -12.907  24.119  1.00 89.16           C  
ANISOU 1891  C   HIS A 508    11042  10128  12709   -342  -1934   1686       C  
ATOM   1892  O   HIS A 508      22.148 -13.569  23.855  1.00100.02           O  
ANISOU 1892  O   HIS A 508    12271  11371  14362   -265  -2045   1666       O  
ATOM   1893  CB  HIS A 508      21.935 -10.724  23.222  1.00 89.13           C  
ANISOU 1893  CB  HIS A 508    11022  10328  12516   -288  -1669   1453       C  
ATOM   1894  CG  HIS A 508      21.020 -10.478  22.061  1.00101.53           C  
ANISOU 1894  CG  HIS A 508    12622  11942  14011   -228  -1469   1300       C  
ATOM   1895  ND1 HIS A 508      20.947 -11.326  20.976  1.00102.06           N  
ANISOU 1895  ND1 HIS A 508    12596  11913  14271   -130  -1426   1186       N  
ATOM   1896  CD2 HIS A 508      20.144  -9.472  21.813  1.00101.51           C  
ANISOU 1896  CD2 HIS A 508    12730  12067  13773   -258  -1311   1240       C  
ATOM   1897  CE1 HIS A 508      20.066 -10.854  20.110  1.00101.89           C  
ANISOU 1897  CE1 HIS A 508    12634  11965  14116   -109  -1252   1074       C  
ATOM   1898  NE2 HIS A 508      19.562  -9.731  20.595  1.00 97.93           N  
ANISOU 1898  NE2 HIS A 508    12254  11591  13364   -181  -1187   1108       N  
ATOM   1899  N   GLU A 509      19.916 -13.444  24.165  1.00 92.21           N  
ANISOU 1899  N   GLU A 509    11514  10506  13016   -379  -1907   1726       N  
ATOM   1900  CA  GLU A 509      19.778 -14.896  24.054  1.00 86.89           C  
ANISOU 1900  CA  GLU A 509    10777   9659  12580   -342  -2038   1784       C  
ATOM   1901  C   GLU A 509      20.197 -15.370  22.669  1.00 90.72           C  
ANISOU 1901  C   GLU A 509    11106  10045  13317   -183  -1955   1591       C  
ATOM   1902  O   GLU A 509      21.112 -16.201  22.534  1.00 92.82           O  
ANISOU 1902  O   GLU A 509    11226  10157  13885   -117  -2092   1588       O  
ATOM   1903  CB  GLU A 509      18.348 -15.340  24.375  1.00 79.61           C  
ANISOU 1903  CB  GLU A 509     9983   8759  11508   -424  -2013   1859       C  
ATOM   1904  CG  GLU A 509      17.716 -14.596  25.537  1.00 91.61           C  
ANISOU 1904  CG  GLU A 509    11663  10430  12714   -593  -2009   1978       C  
ATOM   1905  CD  GLU A 509      18.374 -14.917  26.867  1.00107.23           C  
ANISOU 1905  CD  GLU A 509    13668  12376  14700   -724  -2244   2195       C  
ATOM   1906  OE1 GLU A 509      19.041 -15.970  26.970  1.00115.21           O  
ANISOU 1906  OE1 GLU A 509    14589  13216  15971   -692  -2441   2288       O  
ATOM   1907  OE2 GLU A 509      18.236 -14.098  27.805  1.00120.70           O  
ANISOU 1907  OE2 GLU A 509    15479  14223  16157   -865  -2237   2267       O  
ATOM   1908  N   GLU A 510      19.592 -14.789  21.623  1.00 98.36           N  
ANISOU 1908  N   GLU A 510    12096  11105  14171   -129  -1733   1418       N  
ATOM   1909  CA  GLU A 510      19.742 -15.321  20.274  1.00103.66           C  
ANISOU 1909  CA  GLU A 510    12642  11701  15044     -8  -1636   1230       C  
ATOM   1910  C   GLU A 510      21.187 -15.268  19.761  1.00104.67           C  
ANISOU 1910  C   GLU A 510    12599  11776  15396     69  -1654   1111       C  
ATOM   1911  O   GLU A 510      21.505 -15.941  18.772  1.00112.25           O  
ANISOU 1911  O   GLU A 510    13421  12646  16584    158  -1610    956       O  
ATOM   1912  CB  GLU A 510      18.779 -14.558  19.340  1.00108.56           C  
ANISOU 1912  CB  GLU A 510    13344  12452  15452      6  -1408   1092       C  
ATOM   1913  CG  GLU A 510      18.635 -15.220  17.976  1.00128.05           C  
ANISOU 1913  CG  GLU A 510    15712  14857  18085    100  -1303    912       C  
ATOM   1914  CD  GLU A 510      19.233 -14.390  16.854  1.00142.94           C  
ANISOU 1914  CD  GLU A 510    17537  16829  19945    142  -1141    718       C  
ATOM   1915  OE1 GLU A 510      19.127 -14.818  15.677  1.00140.37           O  
ANISOU 1915  OE1 GLU A 510    17134  16479  19720    197  -1035    554       O  
ATOM   1916  OE2 GLU A 510      19.779 -13.298  17.147  1.00144.56           O  
ANISOU 1916  OE2 GLU A 510    17776  17133  20016    108  -1115    730       O  
ATOM   1917  N   ASN A 511      22.068 -14.510  20.409  1.00108.05           N  
ANISOU 1917  N   ASN A 511    13025  12258  15773     32  -1713   1167       N  
ATOM   1918  CA  ASN A 511      23.479 -14.462  20.039  1.00 95.25           C  
ANISOU 1918  CA  ASN A 511    11234  10585  14371     95  -1743   1058       C  
ATOM   1919  C   ASN A 511      24.344 -14.885  21.230  1.00100.63           C  
ANISOU 1919  C   ASN A 511    11866  11164  15206     60  -1996   1234       C  
ATOM   1920  O   ASN A 511      23.851 -15.335  22.271  1.00 92.21           O  
ANISOU 1920  O   ASN A 511    10894  10058  14085    -19  -2153   1441       O  
ATOM   1921  CB  ASN A 511      23.878 -13.071  19.534  1.00 97.05           C  
ANISOU 1921  CB  ASN A 511    11487  10976  14413     87  -1568    934       C  
ATOM   1922  CG  ASN A 511      22.872 -12.485  18.537  1.00112.70           C  
ANISOU 1922  CG  ASN A 511    13561  13073  16186     90  -1346    811       C  
ATOM   1923  OD1 ASN A 511      22.591 -11.283  18.546  1.00110.44           O  
ANISOU 1923  OD1 ASN A 511    13385  12931  15647     43  -1237    805       O  
ATOM   1924  ND2 ASN A 511      22.330 -13.338  17.668  1.00118.36           N  
ANISOU 1924  ND2 ASN A 511    14229  13721  17021    145  -1287    712       N  
ATOM   1925  N   LYS A 512      25.653 -14.708  21.085  1.00120.95           N  
ANISOU 1925  N   LYS A 512    14292  13700  17962    106  -2038   1152       N  
ATOM   1926  CA  LYS A 512      26.573 -15.388  21.987  1.00135.69           C  
ANISOU 1926  CA  LYS A 512    16061  15420  20077    100  -2303   1290       C  
ATOM   1927  C   LYS A 512      26.703 -14.684  23.334  1.00146.90           C  
ANISOU 1927  C   LYS A 512    17612  16928  21277    -22  -2428   1505       C  
ATOM   1928  O   LYS A 512      26.762 -15.355  24.371  1.00162.45           O  
ANISOU 1928  O   LYS A 512    19605  18798  23323    -87  -2666   1715       O  
ATOM   1929  CB  LYS A 512      27.946 -15.522  21.321  1.00136.93           C  
ANISOU 1929  CB  LYS A 512    15988  15493  20547    196  -2308   1104       C  
ATOM   1930  N   LYS A 513      26.742 -13.352  23.350  1.00130.68           N  
ANISOU 1930  N   LYS A 513    15645  15057  18949    -66  -2277   1459       N  
ATOM   1931  CA  LYS A 513      27.394 -12.623  24.434  1.00116.63           C  
ANISOU 1931  CA  LYS A 513    13914  13351  17051   -156  -2390   1594       C  
ATOM   1932  C   LYS A 513      26.441 -11.658  25.142  1.00 95.65           C  
ANISOU 1932  C   LYS A 513    11471  10875  13997   -283  -2304   1696       C  
ATOM   1933  O   LYS A 513      25.280 -11.469  24.755  1.00 64.93           O  
ANISOU 1933  O   LYS A 513     7688   7057   9925   -294  -2149   1653       O  
ATOM   1934  CB  LYS A 513      28.620 -11.860  23.906  1.00123.87           C  
ANISOU 1934  CB  LYS A 513    14703  14309  18052    -97  -2312   1431       C  
ATOM   1935  CG  LYS A 513      29.596 -11.313  24.979  1.00114.53           C  
ANISOU 1935  CG  LYS A 513    13515  13158  16842   -169  -2469   1557       C  
ATOM   1936  CD  LYS A 513      31.005 -11.132  24.402  1.00105.05           C  
ANISOU 1936  CD  LYS A 513    12115  11913  15886    -83  -2461   1391       C  
ATOM   1937  CE  LYS A 513      32.081 -11.629  25.369  1.00117.34           C  
ANISOU 1937  CE  LYS A 513    13567  13346  17672   -102  -2747   1533       C  
ATOM   1938  NZ  LYS A 513      33.173 -12.441  24.714  1.00125.33           N  
ANISOU 1938  NZ  LYS A 513    14321  14179  19119     21  -2828   1383       N  
ATOM   1939  N   TRP A 514      26.980 -11.077  26.220  1.00102.09           N  
ANISOU 1939  N   TRP A 514    12336  11756  14699   -384  -2417   1828       N  
ATOM   1940  CA  TRP A 514      26.404  -9.939  26.923  1.00 98.64           C  
ANISOU 1940  CA  TRP A 514    12067  11506  13907   -508  -2327   1886       C  
ATOM   1941  C   TRP A 514      26.744  -8.635  26.212  1.00 93.98           C  
ANISOU 1941  C   TRP A 514    11466  11043  13200   -462  -2115   1706       C  
ATOM   1942  O   TRP A 514      27.823  -8.475  25.628  1.00 94.63           O  
ANISOU 1942  O   TRP A 514    11412  11089  13454   -378  -2102   1592       O  
ATOM   1943  CB  TRP A 514      26.938  -9.842  28.352  1.00 95.96           C  
ANISOU 1943  CB  TRP A 514    11775  11190  13496   -648  -2536   2090       C  
ATOM   1944  CG  TRP A 514      26.486 -10.890  29.293  1.00 94.15           C  
ANISOU 1944  CG  TRP A 514    11608  10876  13289   -754  -2751   2307       C  
ATOM   1945  CD1 TRP A 514      26.965 -12.149  29.387  1.00 92.80           C  
ANISOU 1945  CD1 TRP A 514    11333  10509  13416   -714  -2976   2405       C  
ATOM   1946  CD2 TRP A 514      25.482 -10.760  30.309  1.00 98.07           C  
ANISOU 1946  CD2 TRP A 514    12284  11481  13497   -934  -2770   2455       C  
ATOM   1947  NE1 TRP A 514      26.318 -12.828  30.389  1.00 93.49           N  
ANISOU 1947  NE1 TRP A 514    11537  10572  13414   -863  -3145   2624       N  
ATOM   1948  CE2 TRP A 514      25.400 -11.998  30.970  1.00 91.83           C  
ANISOU 1948  CE2 TRP A 514    11502  10555  12833  -1006  -3014   2653       C  
ATOM   1949  CE3 TRP A 514      24.646  -9.716  30.720  1.00 99.46           C  
ANISOU 1949  CE3 TRP A 514    12607  11852  13331  -1048  -2603   2428       C  
ATOM   1950  CZ2 TRP A 514      24.512 -12.232  32.018  1.00 95.10           C  
ANISOU 1950  CZ2 TRP A 514    12076  11038  13018  -1203  -3090   2830       C  
ATOM   1951  CZ3 TRP A 514      23.760  -9.947  31.759  1.00106.10           C  
ANISOU 1951  CZ3 TRP A 514    13593  12761  13959  -1235  -2667   2581       C  
ATOM   1952  CH2 TRP A 514      23.702 -11.201  32.399  1.00105.72           C  
ANISOU 1952  CH2 TRP A 514    13559  12589  14019  -1319  -2906   2783       C  
ATOM   1953  N   LEU A 515      25.818  -7.686  26.302  1.00 97.89           N  
ANISOU 1953  N   LEU A 515    12103  11686  13405   -527  -1957   1681       N  
ATOM   1954  CA  LEU A 515      25.972  -6.378  25.695  1.00 88.39           C  
ANISOU 1954  CA  LEU A 515    10915  10604  12066   -502  -1764   1532       C  
ATOM   1955  C   LEU A 515      25.760  -5.298  26.737  1.00 94.05           C  
ANISOU 1955  C   LEU A 515    11754  11466  12515   -634  -1750   1607       C  
ATOM   1956  O   LEU A 515      25.080  -5.505  27.748  1.00 92.82           O  
ANISOU 1956  O   LEU A 515    11701  11346  12222   -753  -1826   1742       O  
ATOM   1957  CB  LEU A 515      24.987  -6.161  24.554  1.00 59.89           C  
ANISOU 1957  CB  LEU A 515     7345   7022   8387   -437  -1563   1390       C  
ATOM   1958  CG  LEU A 515      25.002  -7.196  23.435  1.00 61.20           C  
ANISOU 1958  CG  LEU A 515     7402   7064   8786   -320  -1544   1292       C  
ATOM   1959  CD1 LEU A 515      23.881  -6.925  22.458  1.00 58.67           C  
ANISOU 1959  CD1 LEU A 515     7150   6790   8352   -286  -1359   1179       C  
ATOM   1960  CD2 LEU A 515      26.374  -7.213  22.722  1.00 69.48           C  
ANISOU 1960  CD2 LEU A 515     8286   8063  10051   -237  -1542   1167       C  
ATOM   1961  N   GLU A 516      26.376  -4.149  26.486  1.00 88.12           N  
ANISOU 1961  N   GLU A 516    10988  10800  11692   -625  -1650   1511       N  
ATOM   1962  CA  GLU A 516      25.961  -2.920  27.139  1.00 87.80           C  
ANISOU 1962  CA  GLU A 516    11063  10906  11389   -730  -1567   1518       C  
ATOM   1963  C   GLU A 516      24.656  -2.459  26.495  1.00 82.68           C  
ANISOU 1963  C   GLU A 516    10503  10309  10604   -713  -1387   1422       C  
ATOM   1964  O   GLU A 516      24.602  -2.243  25.277  1.00 77.74           O  
ANISOU 1964  O   GLU A 516     9840   9661  10036   -613  -1263   1288       O  
ATOM   1965  CB  GLU A 516      27.052  -1.863  27.002  1.00 93.86           C  
ANISOU 1965  CB  GLU A 516    11780  11736  12148   -719  -1522   1442       C  
ATOM   1966  CG  GLU A 516      26.762  -0.572  27.741  1.00104.27           C  
ANISOU 1966  CG  GLU A 516    13202  13197  13220   -830  -1449   1444       C  
ATOM   1967  CD  GLU A 516      27.915   0.399  27.679  1.00108.38           C  
ANISOU 1967  CD  GLU A 516    13668  13769  13743   -825  -1423   1382       C  
ATOM   1968  OE1 GLU A 516      27.778   1.506  28.236  1.00106.10           O  
ANISOU 1968  OE1 GLU A 516    13451  13591  13272   -911  -1361   1369       O  
ATOM   1969  OE2 GLU A 516      28.952   0.054  27.072  1.00112.50           O  
ANISOU 1969  OE2 GLU A 516    14068  14220  14456   -740  -1461   1335       O  
ATOM   1970  N   VAL A 517      23.597  -2.347  27.294  1.00 78.82           N  
ANISOU 1970  N   VAL A 517    10126   9884   9939   -818  -1378   1486       N  
ATOM   1971  CA  VAL A 517      22.283  -2.033  26.750  1.00 76.69           C  
ANISOU 1971  CA  VAL A 517     9928   9645   9565   -802  -1229   1399       C  
ATOM   1972  C   VAL A 517      21.697  -0.735  27.293  1.00 71.55           C  
ANISOU 1972  C   VAL A 517     9365   9121   8698   -896  -1124   1351       C  
ATOM   1973  O   VAL A 517      20.771  -0.195  26.668  1.00 70.51           O  
ANISOU 1973  O   VAL A 517     9273   9010   8506   -862   -990   1248       O  
ATOM   1974  CB  VAL A 517      21.289  -3.197  26.969  1.00 70.74           C  
ANISOU 1974  CB  VAL A 517     9213   8835   8830   -826  -1282   1475       C  
ATOM   1975  CG1 VAL A 517      21.667  -4.399  26.109  1.00 57.52           C  
ANISOU 1975  CG1 VAL A 517     7443   7020   7393   -705  -1345   1472       C  
ATOM   1976  CG2 VAL A 517      21.224  -3.583  28.440  1.00 61.54           C  
ANISOU 1976  CG2 VAL A 517     8107   7709   7567   -985  -1421   1635       C  
ATOM   1977  N   GLY A 518      22.178  -0.200  28.413  1.00 67.34           N  
ANISOU 1977  N   GLY A 518     8858   8672   8056  -1014  -1181   1414       N  
ATOM   1978  CA  GLY A 518      21.642   1.051  28.909  1.00 68.37           C  
ANISOU 1978  CA  GLY A 518     9057   8919   8002  -1103  -1073   1344       C  
ATOM   1979  C   GLY A 518      22.561   1.742  29.897  1.00 74.54           C  
ANISOU 1979  C   GLY A 518     9838   9786   8698  -1208  -1131   1389       C  
ATOM   1980  O   GLY A 518      23.623   1.226  30.256  1.00 85.24           O  
ANISOU 1980  O   GLY A 518    11144  11111  10135  -1217  -1270   1489       O  
ATOM   1981  N   ASN A 519      22.140   2.938  30.330  1.00 65.82           N  
ANISOU 1981  N   ASN A 519     8783   8786   7442  -1288  -1026   1305       N  
ATOM   1982  CA  ASN A 519      22.773   3.643  31.445  1.00 74.56           C  
ANISOU 1982  CA  ASN A 519     9904   9997   8427  -1424  -1065   1338       C  
ATOM   1983  C   ASN A 519      21.664   4.169  32.355  1.00 75.07           C  
ANISOU 1983  C   ASN A 519    10045  10173   8304  -1579   -985   1289       C  
ATOM   1984  O   ASN A 519      20.544   4.408  31.898  1.00 56.91           O  
ANISOU 1984  O   ASN A 519     7769   7865   5989  -1545   -867   1185       O  
ATOM   1985  CB  ASN A 519      23.705   4.789  30.944  1.00 65.97           C  
ANISOU 1985  CB  ASN A 519     8770   8924   7372  -1358  -1004   1249       C  
ATOM   1986  CG  ASN A 519      24.542   5.393  32.057  1.00 77.14           C  
ANISOU 1986  CG  ASN A 519    10188  10437   8685  -1488  -1064   1293       C  
ATOM   1987  OD1 ASN A 519      23.999   5.956  33.001  1.00 82.94           O  
ANISOU 1987  OD1 ASN A 519    10978  11279   9258  -1633  -1022   1269       O  
ATOM   1988  ND2 ASN A 519      25.863   5.289  31.950  1.00 92.11           N  
ANISOU 1988  ND2 ASN A 519    12016  12302  10678  -1443  -1156   1344       N  
ATOM   1989  N   SER A 520      21.963   4.349  33.645  1.00 71.55           N  
ANISOU 1989  N   SER A 520     9632   9835   7717  -1757  -1047   1353       N  
ATOM   1990  CA  SER A 520      20.899   4.756  34.563  1.00 74.35           C  
ANISOU 1990  CA  SER A 520    10052  10309   7890  -1930   -964   1291       C  
ATOM   1991  C   SER A 520      21.455   5.156  35.925  1.00 77.35           C  
ANISOU 1991  C   SER A 520    10460  10824   8104  -2137  -1023   1345       C  
ATOM   1992  O   SER A 520      22.628   4.925  36.241  1.00 85.79           O  
ANISOU 1992  O   SER A 520    11507  11888   9202  -2152  -1160   1465       O  
ATOM   1993  CB  SER A 520      19.877   3.643  34.777  1.00 85.47           C  
ANISOU 1993  CB  SER A 520    11506  11699   9268  -1989   -993   1354       C  
ATOM   1994  OG  SER A 520      20.483   2.521  35.410  1.00102.17           O  
ANISOU 1994  OG  SER A 520    13670  13885  11265  -2183  -1132   1510       O  
ATOM   1995  N   GLY A 521      20.557   5.693  36.753  1.00 75.83           N  
ANISOU 1995  N   GLY A 521    10314  10756   7741  -2308   -922   1251       N  
ATOM   1996  CA  GLY A 521      20.841   5.896  38.166  1.00 62.73           C  
ANISOU 1996  CA  GLY A 521     8698   9250   5886  -2554   -973   1302       C  
ATOM   1997  C   GLY A 521      19.707   6.621  38.880  1.00 74.17           C  
ANISOU 1997  C   GLY A 521    10178  10834   7168  -2728   -812   1133       C  
ATOM   1998  O   GLY A 521      18.558   6.640  38.411  1.00 68.58           O  
ANISOU 1998  O   GLY A 521     9467  10095   6494  -2676   -693   1012       O  
ATOM   1999  N   ILE A 522      20.054   7.204  40.033  1.00 73.91           N  
ANISOU 1999  N   ILE A 522    10168  10955   6960  -2941   -813   1119       N  
ATOM   2000  CA  ILE A 522      19.152   8.055  40.812  1.00 85.30           C  
ANISOU 2000  CA  ILE A 522    11621  12545   8244  -3129   -649    926       C  
ATOM   2001  C   ILE A 522      19.638   9.503  40.725  1.00 83.10           C  
ANISOU 2001  C   ILE A 522    11285  12296   7994  -3085   -547    766       C  
ATOM   2002  O   ILE A 522      20.826   9.783  40.935  1.00 82.58           O  
ANISOU 2002  O   ILE A 522    11208  12246   7921  -3087   -636    850       O  
ATOM   2003  CB  ILE A 522      19.049   7.577  42.273  1.00 82.04           C  
ANISOU 2003  CB  ILE A 522    11283  12305   7582  -3452   -715   1015       C  
ATOM   2004  CG1 ILE A 522      18.463   6.172  42.307  1.00 88.06           C  
ANISOU 2004  CG1 ILE A 522    12105  13026   8326  -3497   -812   1168       C  
ATOM   2005  CG2 ILE A 522      18.146   8.502  43.099  1.00 77.03           C  
ANISOU 2005  CG2 ILE A 522    10644  11839   6783  -3665   -525    781       C  
ATOM   2006  CD1 ILE A 522      19.483   5.064  42.243  1.00 92.25           C  
ANISOU 2006  CD1 ILE A 522    12663  13464   8924  -3449  -1055   1445       C  
ATOM   2007  N   PHE A 523      18.721  10.419  40.412  1.00 75.85           N  
ANISOU 2007  N   PHE A 523    10324  11375   7122  -3045   -367    535       N  
ATOM   2008  CA  PHE A 523      19.113  11.804  40.235  1.00 81.22           C  
ANISOU 2008  CA  PHE A 523    10944  12057   7858  -2989   -274    379       C  
ATOM   2009  C   PHE A 523      19.641  12.373  41.547  1.00 95.88           C  
ANISOU 2009  C   PHE A 523    12814  14093   9524  -3236   -270    351       C  
ATOM   2010  O   PHE A 523      19.264  11.939  42.639  1.00 97.44           O  
ANISOU 2010  O   PHE A 523    13060  14436   9527  -3484   -276    370       O  
ATOM   2011  CB  PHE A 523      17.940  12.633  39.721  1.00 74.35           C  
ANISOU 2011  CB  PHE A 523    10019  11138   7091  -2915   -102    137       C  
ATOM   2012  CG  PHE A 523      17.747  12.554  38.230  1.00 74.29           C  
ANISOU 2012  CG  PHE A 523     9986  10941   7301  -2639   -105    145       C  
ATOM   2013  CD1 PHE A 523      18.835  12.559  37.372  1.00 69.94           C  
ANISOU 2013  CD1 PHE A 523     9427  10285   6861  -2462   -195    264       C  
ATOM   2014  CD2 PHE A 523      16.473  12.474  37.681  1.00 73.83           C  
ANISOU 2014  CD2 PHE A 523     9907  10813   7333  -2569    -18     27       C  
ATOM   2015  CE1 PHE A 523      18.648  12.478  35.992  1.00 66.60           C  
ANISOU 2015  CE1 PHE A 523     8985   9702   6617  -2235   -194    267       C  
ATOM   2016  CE2 PHE A 523      16.288  12.394  36.304  1.00 59.26           C  
ANISOU 2016  CE2 PHE A 523     8043   8800   5672  -2332    -30     41       C  
ATOM   2017  CZ  PHE A 523      17.371  12.397  35.467  1.00 58.33           C  
ANISOU 2017  CZ  PHE A 523     7927   8591   5645  -2173   -115    162       C  
ATOM   2018  N   ARG A 524      20.546  13.336  41.427  1.00 93.88           N  
ANISOU 2018  N   ARG A 524    12521  13833   9318  -3178   -263    309       N  
ATOM   2019  CA  ARG A 524      21.211  13.888  42.588  1.00 91.13           C  
ANISOU 2019  CA  ARG A 524    12181  13646   8798  -3395   -273    295       C  
ATOM   2020  C   ARG A 524      20.257  14.774  43.390  1.00 86.84           C  
ANISOU 2020  C   ARG A 524    11610  13237   8150  -3589    -91     39       C  
ATOM   2021  O   ARG A 524      19.281  15.302  42.852  1.00 93.53           O  
ANISOU 2021  O   ARG A 524    12405  14015   9118  -3497     46   -154       O  
ATOM   2022  CB  ARG A 524      22.437  14.688  42.152  1.00 90.02           C  
ANISOU 2022  CB  ARG A 524    11999  13450   8756  -3265   -309    311       C  
ATOM   2023  CG  ARG A 524      23.617  13.831  41.675  1.00 92.28           C  
ANISOU 2023  CG  ARG A 524    12301  13648   9113  -3138   -498    556       C  
ATOM   2024  CD  ARG A 524      24.938  14.633  41.683  1.00 86.95           C  
ANISOU 2024  CD  ARG A 524    11589  12982   8467  -3103   -539    569       C  
ATOM   2025  NE  ARG A 524      25.372  14.944  43.047  1.00 91.68           N  
ANISOU 2025  NE  ARG A 524    12210  13762   8861  -3362   -566    574       N  
ATOM   2026  CZ  ARG A 524      26.212  14.194  43.760  1.00 94.99           C  
ANISOU 2026  CZ  ARG A 524    12668  14247   9178  -3483   -742    775       C  
ATOM   2027  NH1 ARG A 524      26.726  13.084  43.238  1.00 98.32           N  
ANISOU 2027  NH1 ARG A 524    13098  14554   9706  -3357   -908    979       N  
ATOM   2028  NH2 ARG A 524      26.546  14.554  44.996  1.00 88.38           N  
ANISOU 2028  NH2 ARG A 524    11856  13584   8140  -3737   -761    770       N  
ATOM   2029  N   PRO A 525      20.514  14.942  44.692  1.00 85.84           N  
ANISOU 2029  N   PRO A 525    11511  13303   7802  -3869    -91     25       N  
ATOM   2030  CA  PRO A 525      19.702  15.892  45.477  1.00 78.94           C  
ANISOU 2030  CA  PRO A 525    10592  12566   6836  -4067     99   -253       C  
ATOM   2031  C   PRO A 525      19.857  17.323  45.008  1.00 83.03           C  
ANISOU 2031  C   PRO A 525    11017  13014   7516  -3935    215   -462       C  
ATOM   2032  O   PRO A 525      18.882  18.084  44.989  1.00 88.38           O  
ANISOU 2032  O   PRO A 525    11623  13688   8270  -3949    380   -722       O  
ATOM   2033  CB  PRO A 525      20.235  15.714  46.907  1.00 74.08           C  
ANISOU 2033  CB  PRO A 525    10036  12173   5939  -4394     41   -180       C  
ATOM   2034  CG  PRO A 525      20.892  14.375  46.904  1.00 79.75           C  
ANISOU 2034  CG  PRO A 525    10842  12861   6598  -4388   -182    145       C  
ATOM   2035  CD  PRO A 525      21.475  14.217  45.533  1.00 80.45           C  
ANISOU 2035  CD  PRO A 525    10900  12724   6943  -4038   -266    258       C  
ATOM   2036  N   GLU A 526      21.073  17.711  44.627  1.00 75.63           N  
ANISOU 2036  N   GLU A 526    10074  12016   6648  -3809    126   -357       N  
ATOM   2037  CA  GLU A 526      21.292  19.067  44.144  1.00 81.15           C  
ANISOU 2037  CA  GLU A 526    10692  12637   7503  -3686    220   -534       C  
ATOM   2038  C   GLU A 526      20.406  19.381  42.948  1.00 80.53           C  
ANISOU 2038  C   GLU A 526    10561  12371   7665  -3452    297   -651       C  
ATOM   2039  O   GLU A 526      20.010  20.536  42.747  1.00 82.93           O  
ANISOU 2039  O   GLU A 526    10788  12624   8097  -3410    414   -872       O  
ATOM   2040  CB  GLU A 526      22.767  19.264  43.783  1.00 84.86           C  
ANISOU 2040  CB  GLU A 526    11170  13056   8015  -3572     97   -373       C  
ATOM   2041  CG  GLU A 526      23.735  18.961  44.921  1.00 88.61           C  
ANISOU 2041  CG  GLU A 526    11694  13703   8272  -3791     -6   -238       C  
ATOM   2042  CD  GLU A 526      24.205  17.514  44.911  1.00 92.22           C  
ANISOU 2042  CD  GLU A 526    12226  14147   8668  -3783   -196     49       C  
ATOM   2043  OE1 GLU A 526      25.231  17.212  45.563  1.00 88.56           O  
ANISOU 2043  OE1 GLU A 526    11796  13769   8085  -3897   -331    208       O  
ATOM   2044  OE2 GLU A 526      23.544  16.679  44.250  1.00 94.43           O  
ANISOU 2044  OE2 GLU A 526    12526  14324   9030  -3664   -218    114       O  
ATOM   2045  N   MET A 527      20.078  18.375  42.146  1.00 76.42           N  
ANISOU 2045  N   MET A 527    10080  11741   7217  -3303    224   -508       N  
ATOM   2046  CA  MET A 527      19.230  18.640  40.995  1.00 85.73           C  
ANISOU 2046  CA  MET A 527    11215  12745   8615  -3092    283   -608       C  
ATOM   2047  C   MET A 527      17.786  18.864  41.424  1.00 84.49           C  
ANISOU 2047  C   MET A 527    11009  12631   8462  -3202    428   -840       C  
ATOM   2048  O   MET A 527      17.168  19.876  41.059  1.00 78.82           O  
ANISOU 2048  O   MET A 527    10209  11829   7909  -3131    530  -1054       O  
ATOM   2049  CB  MET A 527      19.326  17.489  40.002  1.00 86.99           C  
ANISOU 2049  CB  MET A 527    11426  12781   8847  -2908    167   -395       C  
ATOM   2050  CG  MET A 527      18.292  17.573  38.897  1.00 85.05           C  
ANISOU 2050  CG  MET A 527    11147  12374   8794  -2724    221   -486       C  
ATOM   2051  SD  MET A 527      18.235  16.068  37.900  1.00 87.52           S  
ANISOU 2051  SD  MET A 527    11520  12575   9159  -2556    103   -258       S  
ATOM   2052  CE  MET A 527      16.786  16.457  36.900  1.00 77.38           C  
ANISOU 2052  CE  MET A 527    10185  11143   8074  -2406    199   -433       C  
ATOM   2053  N   LEU A 528      17.248  17.933  42.224  1.00 80.11           N  
ANISOU 2053  N   LEU A 528    10500  12207   7732  -3387    432   -805       N  
ATOM   2054  CA  LEU A 528      15.821  17.879  42.529  1.00 79.67           C  
ANISOU 2054  CA  LEU A 528    10403  12189   7681  -3486    562  -1007       C  
ATOM   2055  C   LEU A 528      15.446  18.897  43.582  1.00 88.51           C  
ANISOU 2055  C   LEU A 528    11447  13452   8730  -3709    717  -1284       C  
ATOM   2056  O   LEU A 528      14.492  19.667  43.414  1.00 96.30           O  
ANISOU 2056  O   LEU A 528    12335  14384   9873  -3680    848  -1545       O  
ATOM   2057  CB  LEU A 528      15.430  16.489  43.029  1.00 74.74           C  
ANISOU 2057  CB  LEU A 528     9860  11661   6877  -3627    510   -861       C  
ATOM   2058  CG  LEU A 528      15.076  15.405  42.021  1.00 71.96           C  
ANISOU 2058  CG  LEU A 528     9551  11164   6627  -3433    421   -694       C  
ATOM   2059  CD1 LEU A 528      16.268  15.157  41.140  1.00 68.20           C  
ANISOU 2059  CD1 LEU A 528     9112  10562   6241  -3219    271   -465       C  
ATOM   2060  CD2 LEU A 528      14.689  14.124  42.758  1.00 81.47           C  
ANISOU 2060  CD2 LEU A 528    10835  12487   7631  -3627    376   -569       C  
ATOM   2061  N   ARG A 529      16.170  18.874  44.694  1.00 87.63           N  
ANISOU 2061  N   ARG A 529    11378  13528   8389  -3943    698  -1234       N  
ATOM   2062  CA  ARG A 529      15.878  19.770  45.796  1.00 86.87           C  
ANISOU 2062  CA  ARG A 529    11216  13599   8193  -4194    849  -1499       C  
ATOM   2063  C   ARG A 529      15.994  21.241  45.381  1.00 85.24           C  
ANISOU 2063  C   ARG A 529    10897  13284   8206  -4064    933  -1714       C  
ATOM   2064  O   ARG A 529      15.290  22.106  45.927  1.00 86.78           O  
ANISOU 2064  O   ARG A 529    10990  13539   8445  -4192   1094  -2020       O  
ATOM   2065  CB  ARG A 529      16.815  19.422  46.937  1.00 82.79           C  
ANISOU 2065  CB  ARG A 529    10781  13290   7385  -4451    776  -1354       C  
ATOM   2066  CG  ARG A 529      16.684  20.338  48.077  1.00 96.52           C  
ANISOU 2066  CG  ARG A 529    12459  15216   8998  -4723    924  -1612       C  
ATOM   2067  CD  ARG A 529      15.399  20.134  48.820  1.00101.33           C  
ANISOU 2067  CD  ARG A 529    13034  15966   9500  -4963   1080  -1835       C  
ATOM   2068  NE  ARG A 529      15.664  20.189  50.250  1.00107.63           N  
ANISOU 2068  NE  ARG A 529    13866  17036   9993  -5340   1129  -1892       N  
ATOM   2069  CZ  ARG A 529      16.379  19.279  50.909  1.00102.83           C  
ANISOU 2069  CZ  ARG A 529    13389  16565   9116  -5522    981  -1618       C  
ATOM   2070  NH1 ARG A 529      16.884  18.223  50.269  1.00 97.15           N  
ANISOU 2070  NH1 ARG A 529    12767  15728   8416  -5351    782  -1283       N  
ATOM   2071  NH2 ARG A 529      16.582  19.419  52.212  1.00106.69           N  
ANISOU 2071  NH2 ARG A 529    13908  17308   9323  -5885   1028  -1684       N  
ATOM   2072  N   ALA A 530      16.840  21.543  44.393  1.00 69.78           N  
ANISOU 2072  N   ALA A 530     8951  11159   6404  -3814    827  -1569       N  
ATOM   2073  CA  ALA A 530      16.857  22.899  43.862  1.00 75.61           C  
ANISOU 2073  CA  ALA A 530     9589  11763   7375  -3676    891  -1756       C  
ATOM   2074  C   ALA A 530      15.496  23.215  43.262  1.00 74.61           C  
ANISOU 2074  C   ALA A 530     9366  11498   7483  -3567    988  -1979       C  
ATOM   2075  O   ALA A 530      15.066  24.372  43.262  1.00 83.45           O  
ANISOU 2075  O   ALA A 530    10373  12559   8774  -3560   1087  -2235       O  
ATOM   2076  CB  ALA A 530      17.951  23.043  42.808  1.00 77.55           C  
ANISOU 2076  CB  ALA A 530     9876  11852   7736  -3433    755  -1545       C  
ATOM   2077  N   MET A 531      14.838  22.186  42.737  1.00 73.19           N  
ANISOU 2077  N   MET A 531     9222  11255   7330  -3481    955  -1890       N  
ATOM   2078  CA  MET A 531      13.529  22.339  42.118  1.00 82.63           C  
ANISOU 2078  CA  MET A 531    10325  12308   8762  -3367   1029  -2088       C  
ATOM   2079  C   MET A 531      12.460  22.688  43.144  1.00 89.06           C  
ANISOU 2079  C   MET A 531    11051  13266   9520  -3605   1199  -2384       C  
ATOM   2080  O   MET A 531      11.604  23.536  42.893  1.00 89.96           O  
ANISOU 2080  O   MET A 531    11039  13280   9863  -3555   1295  -2651       O  
ATOM   2081  CB  MET A 531      13.139  21.065  41.364  1.00 83.72           C  
ANISOU 2081  CB  MET A 531    10531  12327   8950  -3187    933  -1889       C  
ATOM   2082  CG  MET A 531      14.062  20.721  40.207  1.00 86.16           C  
ANISOU 2082  CG  MET A 531    10949  12574   9212  -3035    770  -1567       C  
ATOM   2083  SD  MET A 531      13.530  19.252  39.307  1.00 76.41           S  
ANISOU 2083  SD  MET A 531     9785  11210   8037  -2844    671  -1359       S  
ATOM   2084  CE  MET A 531      14.797  19.150  38.044  1.00 85.15           C  
ANISOU 2084  CE  MET A 531    10839  12045   9469  -2545    633  -1399       C  
ATOM   2085  N   GLY A 532      12.508  22.035  44.301  1.00 92.84           N  
ANISOU 2085  N   GLY A 532    11591  13976   9706  -3872   1234  -2348       N  
ATOM   2086  CA  GLY A 532      11.533  22.301  45.334  1.00100.91           C  
ANISOU 2086  CA  GLY A 532    12529  15160  10653  -4132   1410  -2647       C  
ATOM   2087  C   GLY A 532      11.179  21.045  46.091  1.00 92.35           C  
ANISOU 2087  C   GLY A 532    11537  14266   9286  -4360   1417  -2547       C  
ATOM   2088  O   GLY A 532      10.551  21.104  47.158  1.00 89.54           O  
ANISOU 2088  O   GLY A 532    11136  14103   8784  -4647   1563  -2769       O  
ATOM   2089  N   PHE A 533      11.591  19.904  45.548  1.00 89.30           N  
ANISOU 2089  N   PHE A 533    11279  13828   8823  -4246   1259  -2217       N  
ATOM   2090  CA  PHE A 533      11.251  18.629  46.153  1.00 88.26           C  
ANISOU 2090  CA  PHE A 533    11244  13845   8446  -4442   1237  -2086       C  
ATOM   2091  C   PHE A 533      11.834  18.529  47.563  1.00 93.73           C  
ANISOU 2091  C   PHE A 533    11998  14803   8812  -4792   1255  -2065       C  
ATOM   2092  O   PHE A 533      12.895  19.098  47.850  1.00 95.47           O  
ANISOU 2092  O   PHE A 533    12234  15064   8978  -4817   1206  -2006       O  
ATOM   2093  CB  PHE A 533      11.775  17.495  45.286  1.00 72.19           C  
ANISOU 2093  CB  PHE A 533     9328  11686   6415  -4240   1044  -1726       C  
ATOM   2094  CG  PHE A 533      11.034  17.339  43.987  1.00 78.60           C  
ANISOU 2094  CG  PHE A 533    10097  12273   7493  -3950   1030  -1736       C  
ATOM   2095  CD1 PHE A 533       9.647  17.283  43.965  1.00 75.64           C  
ANISOU 2095  CD1 PHE A 533     9646  11887   7206  -3984   1155  -1959       C  
ATOM   2096  CD2 PHE A 533      11.723  17.244  42.784  1.00 77.29           C  
ANISOU 2096  CD2 PHE A 533     9967  11912   7487  -3654    891  -1529       C  
ATOM   2097  CE1 PHE A 533       8.960  17.130  42.773  1.00 69.81           C  
ANISOU 2097  CE1 PHE A 533     8872  10944   6710  -3725   1130  -1961       C  
ATOM   2098  CE2 PHE A 533      11.036  17.090  41.587  1.00 73.58           C  
ANISOU 2098  CE2 PHE A 533     9466  11247   7245  -3408    873  -1534       C  
ATOM   2099  CZ  PHE A 533       9.649  17.033  41.588  1.00 70.58           C  
ANISOU 2099  CZ  PHE A 533     9013  10854   6950  -3441    987  -1744       C  
ATOM   2100  N   PRO A 534      11.150  17.835  48.469  1.00 90.31           N  
ANISOU 2100  N   PRO A 534    11603  14559   8154  -5082   1324  -2117       N  
ATOM   2101  CA  PRO A 534      11.738  17.517  49.768  1.00 91.88           C  
ANISOU 2101  CA  PRO A 534    11892  15013   8005  -5434   1302  -2030       C  
ATOM   2102  C   PRO A 534      12.612  16.285  49.644  1.00 99.88           C  
ANISOU 2102  C   PRO A 534    13067  16011   8872  -5403   1067  -1608       C  
ATOM   2103  O   PRO A 534      12.541  15.578  48.626  1.00104.56           O  
ANISOU 2103  O   PRO A 534    13694  16418   9617  -5142    957  -1423       O  
ATOM   2104  CB  PRO A 534      10.509  17.231  50.634  1.00 93.63           C  
ANISOU 2104  CB  PRO A 534    12084  15421   8069  -5745   1474  -2265       C  
ATOM   2105  CG  PRO A 534       9.598  16.519  49.659  1.00 89.02           C  
ANISOU 2105  CG  PRO A 534    11492  14662   7669  -5523   1457  -2225       C  
ATOM   2106  CD  PRO A 534       9.798  17.266  48.334  1.00 91.59           C  
ANISOU 2106  CD  PRO A 534    11731  14710   8357  -5113   1419  -2246       C  
ATOM   2107  N   PRO A 535      13.432  15.978  50.655  1.00101.43           N  
ANISOU 2107  N   PRO A 535    13361  16395   8783  -5669    978  -1447       N  
ATOM   2108  CA  PRO A 535      14.290  14.784  50.550  1.00110.23           C  
ANISOU 2108  CA  PRO A 535    14618  17475   9788  -5637    731  -1041       C  
ATOM   2109  C   PRO A 535      13.500  13.483  50.459  1.00126.25           C  
ANISOU 2109  C   PRO A 535    16724  19494  11751  -5687    680   -906       C  
ATOM   2110  O   PRO A 535      14.062  12.461  50.037  1.00135.45           O  
ANISOU 2110  O   PRO A 535    17982  20557  12926  -5568    474   -584       O  
ATOM   2111  CB  PRO A 535      15.138  14.838  51.833  1.00112.04           C  
ANISOU 2111  CB  PRO A 535    14923  17936   9711  -5974    667   -950       C  
ATOM   2112  CG  PRO A 535      14.934  16.213  52.401  1.00106.23           C  
ANISOU 2112  CG  PRO A 535    14074  17323   8966  -6112    880  -1305       C  
ATOM   2113  CD  PRO A 535      13.560  16.624  51.971  1.00100.63           C  
ANISOU 2113  CD  PRO A 535    13244  16549   8441  -6032   1092  -1629       C  
ATOM   2114  N   GLU A 536      12.224  13.484  50.855  1.00129.29           N  
ANISOU 2114  N   GLU A 536    17066  19982  12077  -5866    862  -1152       N  
ATOM   2115  CA  GLU A 536      11.383  12.311  50.644  1.00121.88           C  
ANISOU 2115  CA  GLU A 536    16188  19013  11109  -5884    830  -1050       C  
ATOM   2116  C   GLU A 536      11.385  11.916  49.174  1.00115.32           C  
ANISOU 2116  C   GLU A 536    15339  17900  10578  -5462    734   -914       C  
ATOM   2117  O   GLU A 536      11.610  10.750  48.831  1.00125.09           O  
ANISOU 2117  O   GLU A 536    16673  19056  11800  -5390    562   -626       O  
ATOM   2118  CB  GLU A 536       9.955  12.589  51.128  1.00120.19           C  
ANISOU 2118  CB  GLU A 536    15893  18928  10847  -6093   1074  -1400       C  
ATOM   2119  CG  GLU A 536       9.858  13.401  52.423  1.00126.13           C  
ANISOU 2119  CG  GLU A 536    16605  19947  11372  -6472   1241  -1661       C  
ATOM   2120  CD  GLU A 536       8.684  14.379  52.438  1.00133.91           C  
ANISOU 2120  CD  GLU A 536    17415  20955  12508  -6496   1517  -2122       C  
ATOM   2121  OE1 GLU A 536       8.644  15.251  53.337  1.00136.82           O  
ANISOU 2121  OE1 GLU A 536    17714  21509  12761  -6750   1673  -2387       O  
ATOM   2122  OE2 GLU A 536       7.801  14.278  51.557  1.00134.80           O  
ANISOU 2122  OE2 GLU A 536    17452  20901  12865  -6265   1574  -2227       O  
ATOM   2123  N   VAL A 537      11.179  12.897  48.290  1.00104.16           N  
ANISOU 2123  N   VAL A 537    13802  16331   9444  -5188    833  -1114       N  
ATOM   2124  CA  VAL A 537      11.022  12.622  46.870  1.00 98.34           C  
ANISOU 2124  CA  VAL A 537    13039  15338   8987  -4811    768  -1028       C  
ATOM   2125  C   VAL A 537      12.321  12.083  46.299  1.00 95.30           C  
ANISOU 2125  C   VAL A 537    12735  14834   8641  -4621    543   -689       C  
ATOM   2126  O   VAL A 537      13.416  12.590  46.582  1.00100.12           O  
ANISOU 2126  O   VAL A 537    13356  15480   9207  -4637    477   -616       O  
ATOM   2127  CB  VAL A 537      10.583  13.885  46.105  1.00 93.66           C  
ANISOU 2127  CB  VAL A 537    12301  14610   8676  -4588    906  -1308       C  
ATOM   2128  CG1 VAL A 537      10.713  13.676  44.573  1.00 82.60           C
[truncated: 781,084 more chars]
