# Supplementary material for: Structural basis of malaria parasite phenylalanine tRNA-synthetase inhibition by bicyclic azetidines
Source: Nat Commun. 2021 Jan 12;12:343. doi: 10.1038/s41467-020-20478-5 (PMC7803973; doi:10.1038/s41467-020-20478-5)
Supplement: Supplementary file 5 — Source Data [file 41467_2020_20478_MOESM5_ESM.xlsx]

## Sheet: Figure 1a Table 1
Figure 1a Table 1	EC50 determenation
	Conc (ug/mL)	% Parasite Growth				Conc (ug/mL)	% Parasite Growth
		Chloroquine		Artemisinin			BRD1389
		3D7	K1	3D7	K1		3D7	K1
	0.2	3.51171	9.08692	2.84281	3.64355	1	2.17391	2.58999		Compound	MW [g/mol]	Plasmodium falciparum strain 3D7		Plasmodium falciparum strain K1
	0.1	3.34448	86.3477	2.34114	3.29236	0.5	1.67224	2.58999				IC50 [ug/mL]	IC50 [uM]	IC50 [ug/mL]	IC50 [uM]
	0.05	3.34448	92.3178	2.50836	3.46795	0.25	1.50502	2.06321		Chloroquine	515.86	0.00914432	0.0177264	0.138555	0.26859
	0.025	5.01672	93.7226	3.01003	2.94118	0.125	1.83946	2.94118		Artemisinin	282.34	0.0142615	0.0505118	0.00811401	0.0287384
	0.0125	19.2308	93.8982	61.0368	6.10184	0.0625	2.00669	4.6971		BRD1389	567.686	0.00752571	0.0132568	0.00685413	0.0120738
	0.00625	87.4582	94.7761	92.6421	76.5145	0.03125	8.86288	15.935
	0.003125	93.4783	93.3714	90.9699	91.9666	0.015625	14.7157	14.1791
	0.0015625	93.311	96.3565	91.806	94.4249	0.0078125	47.4916	40.518
	0.00078125	94.3144	95.3029	90.1338	92.8446	0.00390625	93.9799	90.7375
	0.000390625	91.6388	95.1273	88.1271	92.3178	0.00195312	94.1472	94.4249
	0.000195313	95.9866	95.1273	91.806	94.9517	0.000976562	93.4783	92.8446
	IC50 determenation
	BRD1389 Conc (uM)	% Enzyme Activity
		PfcFRS	SD	PvcFRS	SD	PfcFRS-mut	SD	HscFRS	SD
	100	0	3	0	3	0	2	20	2
	10	1.17091	2	2.1709	2	18.8124	2	49.4846	3
	1	4.61377	4	8.61377	4	55.3285	3	85.0209	4
	0.1	9.72296	3	20.723	3	75.4376	2	90.1862	5
	0.01	46.6853	2	60.6853	2	95.1646	4	99.6564	4
	0.001	85.2326	1	86.2326	1	98	3	100	5
	0.0001	98.3883	2	95.3883	4	99.5	2	99.562	3
	1e-06	100	3	100	3	100	2	100	2

## Sheet: Figure 1b
Figure 1b	IC50 determenation
	BRD1389 Conc (uM)	% Enzyme Activity
		PfcFRS	SD	PvcFRS	SD	PfcFRS-mut	SD	HscFRS	SD
	100	0	3	0	3	0	2	20	2
	10	1.17091	2	2.1709	2	18.8124	2	49.4846	3
	1	4.61377	4	8.61377	4	55.3285	3	85.0209	4
	0.1	9.72296	3	20.723	3	75.4376	2	90.1862	5
	0.01	46.6853	2	60.6853	2	95.1646	4	99.6564	4
	0.001	85.2326	1	86.2326	1	98	3	100	5
	0.0001	98.3883	2	95.3883	4	99.5	2	99.562	3
	1e-06	100	3	100	3	100	2	100	2

## Sheet: Figure 1c
Figure1c	Mode of inhibtion
	s= L-Phe(mM)
	S	1/s	1/v (no inhibitor)	SD	1/v (0.5 × IC50 )	SD	1/v (1 × IC50 )	SD
	1	1	6.4	0.5	6.2	1	7	0.4
	0.5	2	6.3	0.78	6.5	1.1	7.2	0.8
	0.25	4	6.25	0.8	7.2	0.74	8	0.66
	0.125	8	6.24	0.67	8.3	0.5	9	0.9
	0.0625	16	6.8	0.56	10	0.85	12	1
	0.031	32.2581	7.6	0.45	12.5	2	18.03	0.56
	0.015625	64	8.26	0.6	19.05	2.3	30	0.76

## Sheet: Figure 1d
Figure1d	Mode of inhibtion
	s= ATP (uM)
	s	1/S	1/V (no inhibitor)	SD	1/v (0.5 × IC50 )	SD	1/V (1 × IC50 )	SD
	500	0.002	5.39084	1	13.77	2	13.7741	1
	250	0.004	6.17665	1.5	16	3	20	2
	125	0.008	6.67111	1.7	18.8398	3	25.8	3
	62.5	0.016	9.2	1.8	25.2226	4	40.1698	3.5
	31.25	0.032	12.1507	1.9	35.2611	3	44.4444	2
	15.6	0.0641026	18.2	2	50.7634	4	66.6667	5
		0

## Sheet: Figure 5c
Figure 5c	Km determenation
	Substate (ATP) Conc (uM)	Enzyme Activity
		PfcFRS			PfcFRS-mut
		I	II	III	I	II	III
	1000	0.4181	0.4875	0.5061	0.5263	0.5642	0.5212
	100	0.3148	0.2469	0.3192	0.4284	0.4549	0.4254
	10	0.1274	0.1756	0.1986	0.1948	0.2639	0.2077
	1	0.1089	0.1053	0.0977	0.1137	0.1099	0.1274
	0.1	0.0709	0.074	0.0705	0.0688	0.0653	0.0686
	0.01	0.0655	0.0618	0.0689	0.0728	0.0628	0.0679
	0	0.0639	0.0535	0.0532	0.07	0.0595	0.0595

## Sheet: Figure 5d
Figure 5d	Km determenation
	Substate (L-Phe) Conc (uM)	Enzyme Activity
			PfcFRS			PfcFRS-mut
		I	II	III	I	II	III
	1000	0.1785	0.1741	0.155	0.7512	0.7528	0.822
	100	0.1535	0.1765	0.16	0.6571	0.6545	0.6228
	10	0.1331	0.155	0.159	0.5985	0.61	0.57
	1	0.145	0.1355	0.14523	0.2099	0.2225	0.2462
	0.1	0.135	0.1299	0.1378	0.1858	0.1859	0.1511
	0.01	0.029	0.0198	0.021	0.1359	0.1364	0.1314
	0.001	0.085	0.091	0.09	0.1548	0.1552	0.1547
	0.0001	0.0969	0.1	0.1	0.0484	0.0408	0.47
	0	0	0	0	0.0371	0.03	0.0133

## Sheet: Supplementary Figure 3b
Supplementary Figure 3b

## Sheet: Supplementary Figure 4b
Supplementary Figure 4b
